# Supplementary material for: Organogermanium THGP Induces Differentiation into M1 Macrophages and Suppresses the Proliferation of Melanoma Cells via Phagocytosis
Source: Int J Mol Sci. 2023 Jan 18;24(3):1885. doi: 10.3390/ijms24031885 (PMC9915250; doi:10.3390/ijms24031885)
Supplement: Supplementary file 1 [file ijms-24-01885-s001.zip]

Archive with 6 entries (6 files):
- Supplementary Information.pdf
- Supplementary Movie S1.mp4
- Supplementary Movie S2.mp4
- Supplementary Movie S3.mp4
- Supplementary Movie S4.mp4
- Supplementary Table S3.xlsx
