# Supplementary material for: Organogermanium THGP Induces Differentiation into M1 Macrophages and Suppresses the Proliferation of Melanoma Cells via Phagocytosis
Source: Int J Mol Sci. 2023 Jan 18;24(3):1885. doi: 10.3390/ijms24031885 (PMC9915250; doi:10.3390/ijms24031885)
Supplement: Supplementary file 1 [file ijms-24-01885-s001.zip › Supplementary Table S3.xlsx]

## Sheet: Supplementary Table S3
	Gene Symbol	THGP Avg (log2)	Control Avg (log2)	Fold Change	P-val	FDR P-val	Public Gene IDs	Description	Group	ID
	Igf1	17	5.42	3064.48	2.33e-13	8.61e-10	NM_001111274; NM_001111275; NM_001111276; NM_010512; ENSMUST00000062862; ENSMUST00000095360; ENSMUST00000105300; ENSMUST00000121161; ENSMUST00000121952; ENSMUST00000122100; ENSMUST00000122386; ENSMUST00000126490; BC012409; OTTMUST00000077770; OTTMUST00000077782; OTTMUST00000077783; OTTMUST00000077784; OTTMUST00000077813; OTTMUST00000077814; OTTMUST00000077840; OTTMUST00000077841; uc007gqv.2; uc00…	insulin-like growth factor 1	Multiple_Complex	TC1000001066.mm.2
	Gpnmb	16.5	5.55	1983.27	7.21e-14	4e-10	NM_053110; ENSMUST00000031840; BC026375; uc012elo.1	glycoprotein (transmembrane) nmb	Multiple_Complex	TC0600000577.mm.2
	Igf2r	12.95	3.51	695	1.24e-10	7.29e-08	NM_010515; ENSMUST00000024599; ENSMUST00000159127; ENSMUST00000161738; ENSMUST00000162982; BC150817; BC171973; OTTMUST00000088766; OTTMUST00000088767; OTTMUST00000088768; OTTMUST00000088769; uc008aky.1	insulin-like growth factor 2 receptor	Coding	TC1700001451.mm.2
	Tmem26	13.92	4.99	487.07	3.09e-12	5.27e-09	NM_177794; ENSMUST00000080995; BC117502; BC117503; uc007fmm.2; uc011xfs.1	transmembrane protein 26	Coding	TC1000000653.mm.2
	Rasgrp3	14	5.28	421.97	2.73e-10	1.22e-07	NM_001166493; NM_207246; ENSMUST00000095204; ENSMUST00000164192; BC066069; BC066127; uc008dop.2; uc012axi.1	RAS, guanyl releasing protein 3	Coding	TC1700001173.mm.2
	Ank; Mir7117	15.63	7.21	342.42	7.61e-12	8.9e-09	NM_020332; NR_106065; ENSMUST00000022875; ENSMUST00000134004; BC054379; OTTMUST00000065059; OTTMUST00000065060; uc007vjo.2; uc007vjp.2	progressive ankylosis; microRNA 7117	Multiple_Complex	TC1500000175.mm.2
	Uck2	16.99	8.79	293.69	5.01e-13	1.39e-09	NM_030724; ENSMUST00000027839; BC023789; uc007dku.2	uridine-cytidine kinase 2	Coding	TC0100003478.mm.2
	Lyz1	14.01	5.87	283.46	8.13e-13	1.81e-09	NM_013590; ENSMUST00000092162; BC061129; uc007hdc.2	lysozyme 1	Coding	TC1000002930.mm.2
	Cited2	18.54	10.6	245.29	1.48e-12	2.73e-09	NM_010828; ENSMUST00000038107; BC057126; uc007elt.2; uc007elu.2	Cbp/p300-interacting transactivator, with Glu/Asp-rich carboxy-terminal domain, 2	Coding	TC1000000122.mm.2
	Slc16a3	11.26	3.44	225.35	1.57e-11	1.29e-08	NM_001038653; NM_001038654; NM_030696; ENSMUST00000070653; ENSMUST00000100130; ENSMUST00000129473; ENSMUST00000133029; ENSMUST00000134540; ENSMUST00000140467; ENSMUST00000154187; ENSMUST00000168579; BC046525; OTTMUST00000009433; OTTMUST00000009434; OTTMUST00000009435; OTTMUST00000009436; OTTMUST00000009437; OTTMUST00000073127; uc007muw.1; uc007mux.1; uc007muy.1	solute carrier family 16 (monocarboxylic acid transporters), member 3	Multiple_Complex	TC1100002052.mm.2
	Fxyd2	13.47	5.94	185.15	5.26e-11	3.69e-08	NM_007503; NM_052823; NR_028499; ENSMUST00000041005; BC024614; uc009pfu.1; uc009pfv.1; uc012gsc.1	FXYD domain-containing ion transport regulator 2	Multiple_Complex	TC0900000541.mm.2
	Cd36	11.17	3.72	174.29	6.02e-11	4.05e-08	NM_001159555; NM_001159556; NM_001159557; NM_001159558; NM_007643; ENSMUST00000082367; ENSMUST00000165232; ENSMUST00000169095; ENSMUST00000170051; BC010262; uc008wnn.2; uc008wno.2; uc008wnp.2; uc008wnq.2; uc012dsl.1	CD36 antigen	Multiple_Complex	TC0500001992.mm.2
	Spp1	18.43	11.61	112.83	7.6e-12	8.9e-09	NM_001204201; NM_001204202; NM_001204203; NM_001204233; NM_009263; ENSMUST00000031243; ENSMUST00000086833; ENSMUST00000112746; ENSMUST00000112747; ENSMUST00000112748; ENSMUST00000132457; ENSMUST00000145084; BC002113; BC057858; BC080720; OTTMUST00000059773; OTTMUST00000059774; OTTMUST00000059775; OTTMUST00000059776; OTTMUST00000059777; OTTMUST00000059778; OTTMUST00000059779; uc008yki.2; uc008ykj.2…	secreted phosphoprotein 1	Multiple_Complex	TC0500001025.mm.2
	Ndrg2	11.67	5.03	99.76	2.66e-09	7.49e-07	NM_001145959; NM_013864; ENSMUST00000004673; ENSMUST00000111632; BC012963; uc007tnk.2; uc007tnl.2	N-myc downstream regulated gene 2	Coding	TC1400002017.mm.2
	Pcdh7	13.05	6.58	88.61	1.42e-12	2.73e-09	NM_001122758; NM_018764; ENSMUST00000068110; ENSMUST00000094783; BC131967; uc008xlt.2; uc008xlu.2; uc008xlv.2	protocadherin 7	Coding	TC0500000560.mm.2
	Htr1b	10	3.87	69.88	1.93e-11	1.48e-08	NM_010482; ENSMUST00000051005; ENSMUST00000183482; BC119129; BC131951; OTTMUST00000117899; uc009qvl.1	5-hydroxytryptamine (serotonin) receptor 1B	Multiple_Complex	TC0900002751.mm.2
	Mycn	10.29	4.23	66.78	1.92e-11	1.48e-08	NM_008709; ENSMUST00000043396; ENSMUST00000130990; ENSMUST00000151534; BC005453; BC049783; OTTMUST00000081205; OTTMUST00000081206; OTTMUST00000081207; uc007nbg.2	v-myc myelocytomatosis viral related oncogene, neuroblastoma derived (avian)	Multiple_Complex	TC1200001432.mm.2
	Fnbp1l; Mir7657	12.7	6.78	60.57	2.74e-10	1.22e-07	NM_001114665; NM_153118; NR_106117; ENSMUST00000162409; ENSMUST00000162884; ENSMUST00000162947; BC034510; OTTMUST00000087183; OTTMUST00000087184; OTTMUST00000087185	formin binding protein 1-like; microRNA 7657	Multiple_Complex	TC0300002860.mm.2
	Flt1	10.24	4.67	47.34	5.46e-09	1.33e-06	NM_010228; ENSMUST00000031652; ENSMUST00000031653; ENSMUST00000110529; ENSMUST00000125272; ENSMUST00000142477; BC029674; OTTMUST00000050693; OTTMUST00000050694; OTTMUST00000050695; OTTMUST00000050696; OTTMUST00000050697; uc009aoh.1; uc009aoi.2	FMS-like tyrosine kinase 1	Multiple_Complex	TC0500003629.mm.2
	Nfat5	11.99	6.43	47.22	1.1e-09	3.86e-07	NM_001286260; NM_018823; NM_133957; ENSMUST00000075922; ENSMUST00000077440; ENSMUST00000125721; ENSMUST00000126333; ENSMUST00000126397; ENSMUST00000133026; ENSMUST00000144100; ENSMUST00000147588; ENSMUST00000148006; ENSMUST00000149972; ENSMUST00000151114; ENSMUST00000151582; ENSMUST00000154474; ENSMUST00000169453; OTTMUST00000084665; OTTMUST00000084666; OTTMUST00000084667; OTTMUST00000084668; OTT…	nuclear factor of activated T cells 5	Multiple_Complex	TC0800001269.mm.2
	Etv1	10.36	4.82	46.36	2.48e-10	1.15e-07	NM_001163154; NM_007960; ENSMUST00000095767; ENSMUST00000159334; ENSMUST00000160244; ENSMUST00000160701; ENSMUST00000160856; ENSMUST00000160996; ENSMUST00000161164; ENSMUST00000161513; ENSMUST00000161591; ENSMUST00000161980; ENSMUST00000162563; ENSMUST00000162730; ENSMUST00000163063; BC005645; OTTMUST00000089277; OTTMUST00000089278; OTTMUST00000089279; OTTMUST00000089280; OTTMUST00000089281; OTTM…	ets variant 1	Multiple_Complex	TC1200000348.mm.2
	Itga4	17.02	11.63	41.9	1.03e-11	1.09e-08	NM_010576; ENSMUST00000099972; ENSMUST00000126312; ENSMUST00000135919; ENSMUST00000141094; ENSMUST00000155105; BC068313; OTTMUST00000032190; OTTMUST00000032191; OTTMUST00000032192; OTTMUST00000032193; OTTMUST00000032194; uc008kgp.1; uc008kgq.1; uc008kgr.1	integrin alpha 4	Multiple_Complex	TC0200001158.mm.2
	Hmox1	18.71	13.32	41.79	4.59e-12	7.28e-09	NM_010442; ENSMUST00000005548; ENSMUST00000159631; ENSMUST00000160341; BC010757; OTTMUST00000075866; OTTMUST00000075909; OTTMUST00000075910; uc009mhc.2	heme oxygenase 1	Multiple_Complex	TC0800000845.mm.2
	Cx3cr1	10.54	5.19	40.82	3.27e-08	5.9e-06	NM_009987; ENSMUST00000064165; ENSMUST00000177637; BC012653	chemokine (C-X3-C motif) receptor 1	Coding	TC0900003248.mm.2
	Lpl	13.88	8.6	38.99	6.56e-11	4.28e-08	NM_008509; ENSMUST00000015712; ENSMUST00000101463; ENSMUST00000168401; ENSMUST00000169749; BC003305; BC158040; OTTMUST00000092709; OTTMUST00000092755; OTTMUST00000092756; OTTMUST00000092766; uc009lwp.1; uc009lwq.1	lipoprotein lipase	Multiple_Complex	TC0800000707.mm.2
	Plcb4	9.28	4.12	35.64	1.7e-09	5.52e-07	NM_013829; ENSMUST00000035646; ENSMUST00000110109; ENSMUST00000127044; ENSMUST00000127729; ENSMUST00000132686; ENSMUST00000134310; ENSMUST00000137969; ENSMUST00000139480; ENSMUST00000141025; ENSMUST00000144931; ENSMUST00000146018; ENSMUST00000147122; ENSMUST00000147744; ENSMUST00000150072; ENSMUST00000184371; BC129883; OTTMUST00000037928; OTTMUST00000037929; OTTMUST00000037930; OTTMUST00000037931…	phospholipase C, beta 4	Multiple_Complex	TC0200002067.mm.2
	Treml4	9.41	4.3	34.7	4.36e-07	4.5e-05	NM_001033922; NM_001163795; NM_001163796; NM_172623; ENSMUST00000059873; ENSMUST00000125426; ENSMUST00000136272; ENSMUST00000153131; ENSMUST00000153420; ENSMUST00000154335; BC117091; BC137666; OTTMUST00000070411; OTTMUST00000070412; OTTMUST00000070413; OTTMUST00000070414; OTTMUST00000070415; OTTMUST00000070416; uc008cwz.1; uc008cxa.1; uc008cxb.1; uc008cxc.1; uc012avb.1	triggering receptor expressed on myeloid cells-like 4	Multiple_Complex	TC1700000934.mm.2
	Plau	13.25	8.24	32.22	1.49e-10	8.05e-08	NM_008873; ENSMUST00000022368; BC120709; BC120713; uc007skx.2; uc011zgu.1	plasminogen activator, urokinase	Coding	TC1400000176.mm.2
	Car2	8.82	3.85	31.31	3.07e-10	1.34e-07	NM_009801; ENSMUST00000029078; BC055291; uc008oqt.2	carbonic anhydrase 2	Coding	TC0300000096.mm.2
	Slc6a12	8.34	3.38	31.15	4.97e-09	1.25e-06	NM_133661; ENSMUST00000032200; ENSMUST00000163771; ENSMUST00000165456; ENSMUST00000166390; ENSMUST00000166457; ENSMUST00000168295; ENSMUST00000170339; ENSMUST00000170582; ENSMUST00000171008; ENSMUST00000171874; BC019211; OTTMUST00000093393; OTTMUST00000093394; OTTMUST00000093395; OTTMUST00000093396; OTTMUST00000093397; OTTMUST00000093398; OTTMUST00000093400; OTTMUST00000093401; OTTMUST00000093402…	solute carrier family 6 (neurotransmitter transporter, betaine/GABA), member 12	Multiple_Complex	TC0600001371.mm.2
	Cd72	12.74	7.85	29.56	1.83e-10	9.05e-08	NM_001110320; NM_001110321; NM_001110322; NM_007654; ENSMUST00000030179; ENSMUST00000098104; ENSMUST00000098105; ENSMUST00000107925; ENSMUST00000107926; ENSMUST00000133110; ENSMUST00000134850; ENSMUST00000140284; ENSMUST00000141198; ENSMUST00000151868; BC003824; OTTMUST00000015747; OTTMUST00000015748; OTTMUST00000015749; OTTMUST00000015750; OTTMUST00000015751; OTTMUST00000015753; OTTMUST000000157…	CD72 antigen	Multiple_Complex	TC0400002523.mm.2
	Phgdh	8.93	4.05	29.41	3.45e-09	9.35e-07	NM_016966; ENSMUST00000065793; ENSMUST00000148488; ENSMUST00000152106; ENSMUST00000153694; BC086668; BC110673; OTTMUST00000065092; OTTMUST00000065093; OTTMUST00000065094; OTTMUST00000065095; uc008qps.1	3-phosphoglycerate dehydrogenase	Multiple_Complex	TC0300002549.mm.2
	Lyz2	19.93	15.09	28.69	1.28e-10	7.29e-08	NM_017372; ENSMUST00000092163; BC002069; BC054463; uc007hda.1	lysozyme 2	Coding	TC1000002929.mm.2
	Cybb	18.73	13.9	28.51	2.92e-11	2.16e-08	NM_007807; ENSMUST00000015484; ENSMUST00000131591; ENSMUST00000154503; ENSMUST00000164685; ENSMUST00000170885; BC071229; OTTMUST00000040996; OTTMUST00000040997; OTTMUST00000044256; OTTMUST00000092541; OTTMUST00000092557; uc009spw.2	cytochrome b-245, beta polypeptide	Multiple_Complex	TC0X00001829.mm.2
	Myo1d	11.55	6.8	26.84	3.28e-10	1.37e-07	NM_177390; ENSMUST00000041065; ENSMUST00000070997; ENSMUST00000125944; BC150765; OTTMUST00000000637; OTTMUST00000000638; OTTMUST00000000639; uc007kmh.1; uc007kmi.1; uc011yau.1	myosin ID	Multiple_Complex	TC1100003345.mm.2
	Slco4a1	8.06	3.4	25.27	1.72e-09	5.52e-07	NM_148933; ENSMUST00000038225; ENSMUST00000038259; ENSMUST00000128367; ENSMUST00000138446; ENSMUST00000139902; BC030719; BC030720; OTTMUST00000039237; OTTMUST00000039238; OTTMUST00000039239; OTTMUST00000039240; OTTMUST00000039241; uc008ojc.2; uc008ojd.2; uc008oje.2; uc008ojf.2	solute carrier organic anion transporter family, member 4a1	Multiple_Complex	TC0200002792.mm.2
	Ryk	12.04	7.4	25.04	4.69e-10	1.89e-07	NM_001042607; NM_001284258; NM_013649; ENSMUST00000035142; ENSMUST00000175788; ENSMUST00000175883; ENSMUST00000176198; ENSMUST00000176573; ENSMUST00000177274; BC032275; OTTMUST00000109960; OTTMUST00000109961; OTTMUST00000109962; OTTMUST00000109994; OTTMUST00000110167; OTTMUST00000110168; uc009rga.1; uc009rgb.1; uc012gzi.1	receptor-like tyrosine kinase	Multiple_Complex	TC0900001295.mm.2
	Cd276	10.38	5.78	24.22	8.6e-11	5.3e-08	NM_133983; ENSMUST00000039788; ENSMUST00000165365; BC019436; BC056608; uc009pxb.1; uc009pxc.1	CD276 antigen	Coding	TC0900002396.mm.2
	Atp2b4; Mir6903	9.08	4.51	23.63	1.64e-10	8.26e-08	NM_001167949; NM_213616; NR_105868; ENSMUST00000048953; ENSMUST00000112264; ENSMUST00000125659; ENSMUST00000128692; ENSMUST00000140810; ENSMUST00000143567; ENSMUST00000165602; BC109172; BC109173; OTTMUST00000039586; OTTMUST00000039594; OTTMUST00000039595; OTTMUST00000039596; OTTMUST00000039597; uc007cqu.3; uc007cqv.3; uc007cqw.1; uc007cqx.1; uc011wsc.2	ATPase, Ca++ transporting, plasma membrane 4; microRNA 6903	Multiple_Complex	TC0100003096.mm.2
	Tln1	19.43	14.95	22.26	3.75e-10	1.54e-07	NM_011602; ENSMUST00000030187; ENSMUST00000123985; ENSMUST00000125509; ENSMUST00000126078; ENSMUST00000127262; ENSMUST00000130353; ENSMUST00000130670; ENSMUST00000134623; BC150810; OTTMUST00000016126; OTTMUST00000016127; OTTMUST00000016128; OTTMUST00000016129; OTTMUST00000016130; OTTMUST00000016131; OTTMUST00000016132; OTTMUST00000016133; uc008sqe.2; uc008sqf.2	talin 1	Multiple_Complex	TC0400002530.mm.2
	Agmo	8.64	4.25	20.96	4.22e-09	1.1e-06	NM_178767; ENSMUST00000049874; ENSMUST00000159998; ENSMUST00000160158; ENSMUST00000160390; ENSMUST00000160768; OTTMUST00000088754; OTTMUST00000088755; OTTMUST00000088756; OTTMUST00000088757; OTTMUST00000088758; uc007nkg.1; uc007nkh.1	alkylglycerol monooxygenase	Multiple_Complex	TC1200000334.mm.2
	Rere	10.51	6.15	20.5	1.54e-08	3.29e-06	NM_001085492; ENSMUST00000105680; ENSMUST00000105682; ENSMUST00000129188; ENSMUST00000131600; ENSMUST00000136646; ENSMUST00000137112; ENSMUST00000142379; OTTMUST00000024234; OTTMUST00000024235; OTTMUST00000024236; OTTMUST00000024237; OTTMUST00000024238; OTTMUST00000024239; OTTMUST00000024240; uc008vxr.1; uc008vxs.1; uc012dpv.1	arginine glutamic acid dipeptide (RE) repeats	Multiple_Complex	TC0400001975.mm.2
	Clec12a	9.03	4.7	20.24	1.59e-10	8.22e-08	NM_177686; ENSMUST00000065289; ENSMUST00000133756; ENSMUST00000147106; ENSMUST00000151671; BC094904; OTTMUST00000066725; OTTMUST00000066726; OTTMUST00000066727; OTTMUST00000066728; uc009efl.2	C-type lectin domain family 12, member a	Multiple_Complex	TC0600001532.mm.2
	Cd63	8.52	4.19	20.08	7.32e-08	1.11e-05	NM_001042580; NM_001282966; NM_007653; ENSMUST00000026407; ENSMUST00000105229; BC008108; BC012212; BC083161; uc007hou.1; uc007hov.1	CD63 antigen	Coding	TC1000001625.mm.2
	Ly9	9.02	4.7	20.03	3.43e-07	3.68e-05	NM_001277968; NM_008534; NR_102726; ENSMUST00000004827; ENSMUST00000068878; ENSMUST00000111277; ENSMUST00000143463; ENSMUST00000146596; BC095921; OTTMUST00000041044; OTTMUST00000050707; OTTMUST00000050708; OTTMUST00000050709; OTTMUST00000050710	lymphocyte antigen 9	Multiple_Complex	TC0100003549.mm.2
	Rgl1	8.73	4.47	19.16	1.15e-08	2.57e-06	NM_016846; ENSMUST00000027760; ENSMUST00000111857; ENSMUST00000111859; ENSMUST00000128251; ENSMUST00000149536; BC017678; OTTMUST00000053905; OTTMUST00000053906; OTTMUST00000053907; OTTMUST00000053908; OTTMUST00000053994; OTTMUST00000053995; uc007czh.1	ral guanine nucleotide dissociation stimulator,-like 1	Multiple_Complex	TC0100003264.mm.2
	Myof	11.62	7.39	18.81	3.12e-08	5.68e-06	NM_001099634; ENSMUST00000041475; ENSMUST00000172095; BC150790; uc008hit.1; uc008hiu.1; uc012blf.1	myoferlin	Coding	TC1900001461.mm.2
	Cenpv	7.82	3.68	17.66	9.49e-10	3.46e-07	NM_028448; ENSMUST00000018653; ENSMUST00000123181; ENSMUST00000123542; ENSMUST00000135497; ENSMUST00000138772; ENSMUST00000156349; BC147794; BC147795; BC147835; BC147837; OTTMUST00000013042; OTTMUST00000013043; OTTMUST00000013044; OTTMUST00000013045; OTTMUST00000013046; OTTMUST00000013047; uc007jjf.2	centromere protein V	Multiple_Complex	TC1100002938.mm.2
	Ccdc50	13.83	9.76	16.76	4.79e-08	7.82e-06	NM_001025615; NM_001289436; NM_026202; ENSMUST00000039443; ENSMUST00000096127; ENSMUST00000100026; ENSMUST00000143823; ENSMUST00000149077; BC144895; BC145933; BC145935; OTTMUST00000057171; OTTMUST00000057336; OTTMUST00000057337; OTTMUST00000057338; OTTMUST00000057339	coiled-coil domain containing 50	Multiple_Complex	TC1600000379.mm.2
	Slc44a1	10.58	6.53	16.5	4.07e-08	7e-06	NM_001159633; NM_133891; ENSMUST00000102911; ENSMUST00000107645; ENSMUST00000107646; ENSMUST00000107647; ENSMUST00000107651; ENSMUST00000133582; ENSMUST00000136607; BC113167; BC113169; OTTMUST00000016353; OTTMUST00000016354; OTTMUST00000016355; OTTMUST00000016356; OTTMUST00000016357; OTTMUST00000016358; OTTMUST00000016359; uc008swy.2; uc008swz.2; uc008sxa.2	solute carrier family 44, member 1	Multiple_Complex	TC0400000580.mm.2
	Il17ra	8.91	4.88	16.36	5.73e-09	1.38e-06	NM_008359; ENSMUST00000002976; uc009dnj.2	interleukin 17 receptor A	Coding	TC0600001347.mm.2
	Anpep	7.94	3.94	15.95	9.63e-09	2.25e-06	NM_008486; ENSMUST00000049004; ENSMUST00000107392; ENSMUST00000149164; BC005431; BC017011; BC040792; OTTMUST00000053999; OTTMUST00000054000; uc009hzd.1; uc009hze.1	alanyl (membrane) aminopeptidase	Multiple_Complex	TC0700003570.mm.2
	Ly86	13.43	9.55	14.76	9.57e-09	2.25e-06	NM_010745; ENSMUST00000021860; BC096414; uc007qcr.2	lymphocyte antigen 86	Coding	TC1300000425.mm.2
	Sorl1	9.52	5.66	14.48	1.06e-08	2.44e-06	NM_011436; ENSMUST00000060989; ENSMUST00000134560; ENSMUST00000139133; ENSMUST00000148800; OTTMUST00000078792; OTTMUST00000078793; OTTMUST00000078794; OTTMUST00000078795; uc009pap.1	sortilin-related receptor, LDLR class A repeats-containing	Multiple_Complex	TC0900002113.mm.2
	Ccl3	16.81	13	14.01	7.87e-10	2.91e-07	NM_011337; ENSMUST00000001008; BC111443; OTTMUST00000001950; uc007kpn.1	chemokine (C-C motif) ligand 3	Coding	TC1100003401.mm.2
	Mgst2	8.51	4.73	13.7	3.92e-08	6.8e-06	NM_174995; ENSMUST00000099106; ENSMUST00000159400; ENSMUST00000159554; ENSMUST00000160753; ENSMUST00000161230; ENSMUST00000161590; ENSMUST00000161627; ENSMUST00000162125; BC132234; BC132260; OTTMUST00000075820; OTTMUST00000075821; OTTMUST00000075822; OTTMUST00000075823; OTTMUST00000075824; OTTMUST00000078722; OTTMUST00000078724; uc008ped.1; uc012cpk.1	microsomal glutathione S-transferase 2	Multiple_Complex	TC0300000367.mm.2
	Car5b	7.95	4.2	13.48	3.25e-07	3.54e-05	NM_181315; ENSMUST00000033739; ENSMUST00000126650; BC034413; OTTMUST00000046594; OTTMUST00000046595; uc009uvb.2	carbonic anhydrase 5b, mitochondrial	Multiple_Complex	TC0X00003327.mm.2
	Sh3kbp1	8.76	5.01	13.41	8.41e-08	1.25e-05	NM_001135727; NM_001135728; NM_021389; ENSMUST00000073094; ENSMUST00000080394; ENSMUST00000112447; ENSMUST00000112451; ENSMUST00000112453; ENSMUST00000112456; ENSMUST00000123433; ENSMUST00000128185; ENSMUST00000130987; ENSMUST00000134062; ENSMUST00000141354; ENSMUST00000142426; ENSMUST00000150433; ENSMUST00000152426; OTTMUST00000046424; OTTMUST00000046425; OTTMUST00000046426; OTTMUST00000046427; …	SH3-domain kinase binding protein 1	Multiple_Complex	TC0X00001625.mm.2
	Cers6	13.16	9.44	13.19	4.79e-08	7.82e-06	NM_172856; ENSMUST00000028426; ENSMUST00000141498; ENSMUST00000141983; ENSMUST00000155748; ENSMUST00000175684; ENSMUST00000176018; ENSMUST00000183755; BC057629; OTTMUST00000031236; OTTMUST00000031237; OTTMUST00000031238; OTTMUST00000031239; OTTMUST00000110036; OTTMUST00000110037; OTTMUST00000117228; uc008jxs.1	ceramide synthase 6	Multiple_Complex	TC0200000994.mm.2
	Dctd	12.05	8.39	12.59	1.79e-07	2.13e-05	NM_001161515; NM_001161516; NM_178788; NR_027759; ENSMUST00000033966; ENSMUST00000098773; ENSMUST00000170263; ENSMUST00000173991; ENSMUST00000174278; ENSMUST00000174379; ENSMUST00000174818; BC031719; OTTMUST00000097432; OTTMUST00000097433; OTTMUST00000097434; OTTMUST00000097435; OTTMUST00000097436; OTTMUST00000097437; OTTMUST00000097438; uc009lro.2; uc009lrp.2; uc009lrq.1; uc012gdr.1; uc012gds.1;…	dCMP deaminase	Multiple_Complex	TC0800000564.mm.2
	Kcnq1ot1	6.64	2.98	12.58	8e-08	1.2e-05	NR_001461; uc012fxx.1	KCNQ1 overlapping transcript 1	Multiple_Complex	TC0700004580.mm.2
	Layn	8.25	4.62	12.33	3.01e-07	3.33e-05	NM_001033534; ENSMUST00000098782; BC139816; uc012gtc.1	layilin	Coding	TC0900002283.mm.2
	Dmwd	7.98	4.37	12.21	2.24e-09	6.56e-07	NM_010058; ENSMUST00000032570; ENSMUST00000108479; ENSMUST00000138997; ENSMUST00000146429; BC031193; BC089027; OTTMUST00000055187; OTTMUST00000055188; OTTMUST00000055189; OTTMUST00000055190; uc009fkl.2; uc009fkm.2; uc012fax.1	dystrophia myotonica-containing WD repeat motif	Multiple_Complex	TC0700000284.mm.2
	Fubp1	14.8	11.22	11.92	5.62e-07	5.5e-05	NM_057172; ENSMUST00000106121; ENSMUST00000166984; BC014763; BC023780; uc008rst.1; uc008rsu.1; uc008rsv.1; uc008rsw.1; uc008rsx.1; uc008rsy.1; uc008rsz.1; uc008rta.1	far upstream element (FUSE) binding protein 1	Multiple_Complex	TC0300001528.mm.2
	Olfm1	10.79	7.22	11.91	6.6e-08	1.01e-05	NM_001038612; NM_001038613; NM_001038614; NM_019498; ENSMUST00000028177; ENSMUST00000100244; ENSMUST00000102879; ENSMUST00000113920; ENSMUST00000152415; BC026547; OTTMUST00000027193; OTTMUST00000027194; OTTMUST00000027195; OTTMUST00000027196; uc008iya.1; uc008iyb.1; uc008iyc.1; uc008iyd.1	olfactomedin 1	Multiple_Complex	TC0200000480.mm.2
	Uck2	8.18	4.65	11.55	7.83e-07	7.16e-05	ENSMUST00000053686	uridine-cytidine kinase 2	Coding	TC0100003477.mm.2
	Hexb	10.54	7.06	11.18	2.85e-07	3.19e-05	NM_010422; ENSMUST00000022169; uc007roc.2	hexosaminidase B	Coding	TC1300002481.mm.2
	Cd80	8.26	4.82	10.87	2.52e-08	4.83e-06	NM_009855; ENSMUST00000099816; BC131959; BC145843; uc007zfa.1; uc012afo.1	CD80 antigen	Multiple_Complex	TC1600000553.mm.2
	Asns	12.75	9.31	10.85	1.41e-07	1.75e-05	NM_012055; ENSMUST00000031766; ENSMUST00000115542; ENSMUST00000126303; ENSMUST00000133972; ENSMUST00000139596; ENSMUST00000140097; ENSMUST00000148349; BC005552; OTTMUST00000054696; OTTMUST00000054697; OTTMUST00000054698; OTTMUST00000054699; OTTMUST00000054700; OTTMUST00000054701; OTTMUST00000054702; uc009axf.1	asparagine synthetase	Multiple_Complex	TC0600001839.mm.2
	Psat1	12.3	8.89	10.66	4.26e-06	0.0003	NM_001205339; NM_177420; ENSMUST00000025542; ENSMUST00000159264; ENSMUST00000160170; ENSMUST00000161707; ENSMUST00000162053; ENSMUST00000162233; ENSMUST00000162416; BC004827; OTTMUST00000076503; OTTMUST00000076504; OTTMUST00000076505; OTTMUST00000076506; OTTMUST00000076507; OTTMUST00000076508; OTTMUST00000080697; uc008gwn.2; uc008gwo.2; uc008gwp.2	phosphoserine aminotransferase 1	Multiple_Complex	TC1900001203.mm.2
	Stom	13.83	10.43	10.58	2.03e-07	2.38e-05	NM_013515; ENSMUST00000028241; BC003789; OTTMUST00000028766; uc008jkh.1	stomatin	Coding	TC0200003362.mm.2
	Pstpip2	6.84	3.44	10.53	7.72e-06	0.0004	NM_013831; ENSMUST00000114741; BC002123; BC057654; uc008frv.1; uc008frw.1; uc008fry.1	proline-serine-threonine phosphatase-interacting protein 2	Coding	TC1800000834.mm.2
	Egr1	8	4.62	10.38	6.53e-05	0.0024	NM_007913; ENSMUST00000064795; ENSMUST00000165033; BC138613; BC138615; OTTMUST00000049827; uc008elt.1	early growth response 1	Coding	TC1800000301.mm.2
	Tns3	10.9	7.53	10.35	1.86e-05	0.0009	NM_001083587; ENSMUST00000020695; ENSMUST00000129074; ENSMUST00000131941; ENSMUST00000134823; OTTMUST00000011495; OTTMUST00000011496; OTTMUST00000011497; OTTMUST00000011498; uc007hzj.1; uc007hzk.1	tensin 3	Multiple_Complex	TC1100002207.mm.2
	Sptbn1	11.29	7.97	9.98	1.4e-07	1.75e-05	NM_009260; NM_175836; ENSMUST00000006629; ENSMUST00000011877; ENSMUST00000102838; ENSMUST00000124231; ENSMUST00000127209; ENSMUST00000133466; ENSMUST00000145315; ENSMUST00000149117; OTTMUST00000011917; OTTMUST00000011918; OTTMUST00000011919; OTTMUST00000011920; OTTMUST00000011921; OTTMUST00000011922; OTTMUST00000047710; uc007ihs.1; uc007iht.1; uc011xss.1	spectrin beta, non-erythrocytic 1	Multiple_Complex	TC1100002429.mm.2
	Sh3bp5	9.7	6.42	9.73	1e-07	1.42e-05	NM_011894; ENSMUST00000091903; ENSMUST00000100730; ENSMUST00000140002; ENSMUST00000147586; BC018237; BC053741; OTTMUST00000069054; OTTMUST00000069055; OTTMUST00000069056; OTTMUST00000069057; uc007sxo.1; uc007sxp.1	SH3-domain binding protein 5 (BTK-associated)	Multiple_Complex	TC1400001676.mm.2
	Cfh	7.62	4.41	9.25	4.47e-05	0.0018	NM_009888; ENSMUST00000066859; ENSMUST00000111976; ENSMUST00000111977; ENSMUST00000123238; ENSMUST00000148225; BC066092; OTTMUST00000060596; OTTMUST00000060597; OTTMUST00000060598; OTTMUST00000060599; uc007cws.1; uc007cwt.1; uc007cwu.1; uc011wtg.1	complement component factor h	Multiple_Complex	TC0100003193.mm.2
	Cyb5a	10.13	6.93	9.21	5.61e-06	0.0003	NM_025797; ENSMUST00000025549; ENSMUST00000159837; ENSMUST00000159846; ENSMUST00000160180; ENSMUST00000163083; BC024341; OTTMUST00000076513; OTTMUST00000076514; OTTMUST00000076515; OTTMUST00000076516; OTTMUST00000080699; uc008fuw.1	cytochrome b5 type A (microsomal)	Multiple_Complex	TC1800000890.mm.2
	Numb	9.83	6.65	9.1	3.61e-08	6.42e-06	NM_001136075; NM_001272055; NM_001272056; NM_010949; NR_073563; NR_073564; ENSMUST00000021647; ENSMUST00000085215; ENSMUST00000110298; ENSMUST00000117217; ENSMUST00000125089; ENSMUST00000126943; ENSMUST00000129335; ENSMUST00000135962; ENSMUST00000136848; ENSMUST00000154043; ENSMUST00000155112; BC033459; OTTMUST00000078037; OTTMUST00000078072; OTTMUST00000078073; OTTMUST00000078075; OTTMUST0000007…	numb gene homolog (Drosophila)	Multiple_Complex	TC1200002053.mm.2
	Cd24a	6.91	3.77	8.77	1.25e-08	2.76e-06	NM_009846; ENSMUST00000058714; BC075622; uc007ezl.1	CD24a antigen	Coding	TC1000000402.mm.2
	Rgs2	7.68	4.6	8.43	8.96e-07	7.84e-05	NM_009061; ENSMUST00000027606; ENSMUST00000127206; ENSMUST00000134817; ENSMUST00000153527; BC023001; OTTMUST00000049364; OTTMUST00000049365; OTTMUST00000049366; OTTMUST00000049367; uc007cxg.2	regulator of G-protein signaling 2	Multiple_Complex	TC0100003204.mm.2
	Il1rl1	11.53	8.46	8.39	1.64e-06	0.0001	NM_001025602; NM_010743; ENSMUST00000053043; ENSMUST00000097772; ENSMUST00000173514; ENSMUST00000173881; ENSMUST00000174335; BC051445; OTTMUST00000097562; OTTMUST00000097565; OTTMUST00000097566; OTTMUST00000097571	interleukin 1 receptor-like 1	Coding	TC0100000298.mm.2
	Cd53	14.55	11.54	8.09	2e-09	6.07e-07	NM_007651; ENSMUST00000038845; BC021310; BC052905; uc008qwm.2	CD53 antigen	Coding	TC0300002695.mm.2
	Ddr2	6.77	3.76	8.06	3.22e-06	0.0002	NM_022563; ENSMUST00000027985; ENSMUST00000170800; BC138826; BC138827; uc007dlu.2; uc011wvr.1	discoidin domain receptor family, member 2	Multiple_Complex	TC0100003506.mm.2
	Naaa	6.75	3.74	8.04	9.57e-07	8.21e-05	NM_001163687; NM_025972; ENSMUST00000113102; ENSMUST00000159345; ENSMUST00000159732; ENSMUST00000161212; ENSMUST00000175656; BC004572; OTTMUST00000061493; OTTMUST00000061494; OTTMUST00000061495; OTTMUST00000061496; OTTMUST00000104372; uc008ycp.2; uc008ycq.2; uc008ycr.2	N-acylethanolamine acid amidase	Multiple_Complex	TC0500002753.mm.2
	Tnfrsf11a	9.21	6.21	7.96	2.03e-06	0.0002	NM_009399; ENSMUST00000027559; BC019185; uc007cgo.1; uc007cgp.1	tumor necrosis factor receptor superfamily, member 11a, NFKB activator	Multiple_Complex	TC0100001011.mm.2
	Xlr	8.25	5.26	7.93	1.17e-05	0.0006	NM_011725; ENSMUST00000067763; ENSMUST00000067782; ENSMUST00000114810; BC005560; OTTMUST00000042180; OTTMUST00000042408; OTTMUST00000042445; uc029xkb.1	X-linked lymphocyte-regulated	Coding	TC0X00002247.mm.2
	Baz2b	7.84	4.87	7.79	1.93e-06	0.0001	NM_001001182; ENSMUST00000090925; ENSMUST00000112550; ENSMUST00000129124; ENSMUST00000130637; ENSMUST00000134908; ENSMUST00000135722; ENSMUST00000137480; ENSMUST00000138089; ENSMUST00000144893; ENSMUST00000147476; ENSMUST00000151756; ENSMUST00000152639; ENSMUST00000153136; ENSMUST00000153711; BC150814; OTTMUST00000030741; OTTMUST00000030742; OTTMUST00000030743; OTTMUST00000030744; OTTMUST00000030…	bromodomain adjacent to zinc finger domain, 2B	Multiple_Complex	TC0200003592.mm.2
	Pianp	8.01	5.06	7.75	1.2e-06	9.82e-05	NM_001145926; NM_001145927; NM_175696; ENSMUST00000032479; ENSMUST00000159391; ENSMUST00000160666; ENSMUST00000160704; ENSMUST00000161292; ENSMUST00000162000; ENSMUST00000162170; BC065170; OTTMUST00000072034; OTTMUST00000072035; OTTMUST00000072036; OTTMUST00000072037; OTTMUST00000072038; OTTMUST00000072485; uc009dst.3; uc009dsu.3; uc009dsv.3	PILR alpha associated neural protein	Multiple_Complex	TC0600001440.mm.2
	Cldn11	6.82	3.89	7.61	8.63e-07	7.7e-05	NM_008770; ENSMUST00000046174; BC021659; OTTMUST00000054268; uc008ovw.2	claudin 11	Coding	TC0300000211.mm.2
	Fat1	6.78	3.87	7.5	9.94e-08	1.41e-05	NM_001081286; ENSMUST00000098796; uc009lom.1; uc009lon.2; uc009loo.1; uc012gdb.1	FAT tumor suppressor homolog 1 (Drosophila)	Multiple_Complex	TC0800000509.mm.2
	Apbb1ip	13.3	10.4	7.47	1.21e-06	9.84e-05	NM_019456; ENSMUST00000014290; ENSMUST00000131195; ENSMUST00000132993; ENSMUST00000148315; BC023110; OTTMUST00000026985; OTTMUST00000026986; OTTMUST00000026987; OTTMUST00000040191; uc008inl.2; uc008inm.2; uc008inn.2; uc008ino.2	amyloid beta (A4) precursor protein-binding, family B, member 1 interacting protein	Multiple_Complex	TC0200000352.mm.2
	Gnas	11.41	8.56	7.21	2.81e-05	0.0012	NM_001077507; NM_001077510; NM_010309; NM_019690; NM_022000; NM_201616; NM_201617; NM_201618; NR_003258; ENSMUST00000080493; ENSMUST00000087871; ENSMUST00000087876; ENSMUST00000087877; ENSMUST00000109083; ENSMUST00000109084; ENSMUST00000109085; ENSMUST00000109087; ENSMUST00000109088; ENSMUST00000109095; ENSMUST00000109096; ENSMUST00000124935; ENSMUST00000129534; ENSMUST00000130761; ENSMUST0000013…	GNAS (guanine nucleotide binding protein, alpha stimulating) complex locus	Multiple_Complex	TC0200002700.mm.2
	Abcb4	7.91	5.07	7.18	1.34e-07	1.7e-05	NM_008830; ENSMUST00000003717; BC150687; uc008wkr.2; uc008wks.1	ATP-binding cassette, sub-family B (MDR/TAP), member 4	Multiple_Complex	TC0500000054.mm.2
	Snx9	10.64	7.81	7.1	5.46e-07	5.39e-05	NM_025664; ENSMUST00000002436; BC014814; uc008afj.1	sorting nexin 9	Multiple_Complex	TC1700000044.mm.2
	Plpp1	7.47	4.65	7.09	4.35e-08	7.42e-06	NM_008247; NM_008903; ENSMUST00000016144; ENSMUST00000070951; BC061161	phospholipid phosphatase 1	Coding	TC1300001270.mm.2
	Spink5	7.36	4.56	6.98	3.84e-07	4.04e-05	NM_001081180; ENSMUST00000069245; BC118011; OTTMUST00000039263; uc008eup.1	serine peptidase inhibitor, Kazal type 5	Coding	TC1800000448.mm.2
	Ddx3y	7.75	4.95	6.96	3.88e-06	0.0003	NM_012008; ENSMUST00000091190; BC021453; uc009uzm.2; uc009uzn.2	DEAD (Asp-Glu-Ala-Asp) box polypeptide 3, Y-linked	Multiple_Complex	TC0Y00000235.mm.2
	Bcl2a1d	6.94	4.16	6.86	4.4e-07	4.52e-05	NM_007536; ENSMUST00000098486; BC027536; BC116240; uc009qzc.1	B cell leukemia/lymphoma 2 related protein A1d	Coding	TC0900002806.mm.2
	Arhgef6	14.15	11.39	6.78	3.09e-05	0.0013	NM_152801; ENSMUST00000033468; ENSMUST00000114735; ENSMUST00000134028; ENSMUST00000135098; ENSMUST00000151768; ENSMUST00000175636; ENSMUST00000175900; ENSMUST00000176986; OTTMUST00000043148; OTTMUST00000043149; OTTMUST00000043150; OTTMUST00000043151; OTTMUST00000043152; OTTMUST00000103946; OTTMUST00000103948; OTTMUST00000103949; uc009thc.2; uc009thd.2; uc009the.1; uc009thf.1; uc012hhy.1	Rac/Cdc42 guanine nucleotide exchange factor (GEF) 6	Multiple_Complex	TC0X00002269.mm.2
	Gripap1	9.57	6.82	6.74	5.94e-07	5.73e-05	NM_207670; ENSMUST00000065932; ENSMUST00000101694; ENSMUST00000115675; ENSMUST00000132456; ENSMUST00000135622; ENSMUST00000136930; ENSMUST00000140540; ENSMUST00000141178; ENSMUST00000144946; ENSMUST00000147232; BC138523; BC145310; OTTMUST00000043334; OTTMUST00000043335; OTTMUST00000043336; OTTMUST00000043337; OTTMUST00000043338; OTTMUST00000043339; OTTMUST00000043340; OTTMUST00000043341; OTTMUST0…	GRIP1 associated protein 1	Multiple_Complex	TC0X00000069.mm.2
	Reep6	9.96	7.22	6.69	1.02e-06	8.65e-05	NM_001204931; NM_139292; ENSMUST00000040081; ENSMUST00000105354; ENSMUST00000105355; ENSMUST00000105357; ENSMUST00000105358; ENSMUST00000153167; BC029741; OTTMUST00000045836; OTTMUST00000045837; OTTMUST00000045838; OTTMUST00000045839; OTTMUST00000047779; OTTMUST00000047780; uc007gct.2; uc007gcu.2	receptor accessory protein 6	Multiple_Complex	TC1000000852.mm.2
	St18	7.14	4.4	6.69	0.0003	0.0081	NM_001244692; NM_001244693; NM_173868; NR_045188; NR_045189; ENSMUST00000043578; ENSMUST00000130338; ENSMUST00000131467; ENSMUST00000131494; ENSMUST00000132207; ENSMUST00000139756; ENSMUST00000139838; ENSMUST00000140079; ENSMUST00000142304; ENSMUST00000150761; ENSMUST00000151015; ENSMUST00000151281; ENSMUST00000163727; BC118528; OTTMUST00000061164; OTTMUST00000061165; OTTMUST00000061166; OTTMUST0…	suppression of tumorigenicity 18	Multiple_Complex	TC0100000023.mm.2
	Uba1	14.67	11.93	6.69	1.83e-06	0.0001	NM_001136085; NM_001276316; NM_001276317; NM_009457; ENSMUST00000001989; ENSMUST00000089217; ENSMUST00000130694; ENSMUST00000136915; ENSMUST00000137892; ENSMUST00000152235; BC058630; BC138200; BC145984; OTTMUST00000041440; OTTMUST00000041533; OTTMUST00000041534; OTTMUST00000041535; OTTMUST00000041536; OTTMUST00000041537	ubiquitin-like modifier activating enzyme 1	Multiple_Complex	TC0X00000212.mm.2
	St3gal6	9.67	6.93	6.68	9.05e-05	0.0031	NM_018784; ENSMUST00000114357; ENSMUST00000114358; ENSMUST00000123918; ENSMUST00000125712; ENSMUST00000126978; ENSMUST00000135721; ENSMUST00000137035; ENSMUST00000137850; ENSMUST00000142900; ENSMUST00000145283; ENSMUST00000148061; ENSMUST00000149197; ENSMUST00000149456; ENSMUST00000151510; BC052338; OTTMUST00000063056; OTTMUST00000063057; OTTMUST00000063058; OTTMUST00000063059; OTTMUST00000063069…	ST3 beta-galactoside alpha-2,3-sialyltransferase 6	Multiple_Complex	TC1600001770.mm.2
	Bmpr1a	6.84	4.13	6.55	0.0003	0.0075	NM_009758; ENSMUST00000049005; ENSMUST00000165280; ENSMUST00000171343; ENSMUST00000171551; BC042611; OTTMUST00000092717; OTTMUST00000092718; OTTMUST00000092723; OTTMUST00000092724; uc007taw.1	bone morphogenetic protein receptor, type 1A	Multiple_Complex	TC1400001726.mm.2
	Ica1	6.49	3.81	6.41	1.84e-05	0.0009	NM_001252266; NM_010492; ENSMUST00000038403; ENSMUST00000115518; ENSMUST00000115519; ENSMUST00000115520; ENSMUST00000126039; ENSMUST00000126430; ENSMUST00000127398; ENSMUST00000135113; ENSMUST00000145870; ENSMUST00000151758; ENSMUST00000153390; ENSMUST00000156695; BC002030; OTTMUST00000056068; OTTMUST00000056069; OTTMUST00000056070; OTTMUST00000056071; OTTMUST00000056072; OTTMUST00000056073; OTTM…	islet cell autoantigen 1	Multiple_Complex	TC0600001852.mm.2
	Slc16a10	10.33	7.67	6.36	1.26e-06	0.0001	NM_001114332; NM_028247; ENSMUST00000092566; BC052877; uc007ewm.2; uc007ewn.2	solute carrier family 16 (monocarboxylic acid transporters), member 10	Coding	TC1000002036.mm.2
	Dram1	8.68	6.02	6.35	3.34e-06	0.0002	NM_027878; ENSMUST00000020249; ENSMUST00000138159; ENSMUST00000156097; BC021433; OTTMUST00000058592; OTTMUST00000058593; OTTMUST00000079212; uc007gri.1; uc007grj.1	DNA-damage regulated autophagy modulator 1	Coding	TC1000002642.mm.2
	Enpp4	6.36	3.71	6.28	1.02e-06	8.65e-05	NM_199016; ENSMUST00000024757; ENSMUST00000143137; BC027749; OTTMUST00000082760; OTTMUST00000082761; uc008cpu.1; uc008cpv.1; uc012atx.1	ectonucleotide pyrophosphatase/phosphodiesterase 4	Multiple_Complex	TC1700002135.mm.2
	Pam	12.04	9.39	6.27	8.72e-07	7.74e-05	NM_013626; ENSMUST00000058762; ENSMUST00000097625; ENSMUST00000159041; ENSMUST00000159131; ENSMUST00000159428; ENSMUST00000159585; ENSMUST00000159841; ENSMUST00000160210; ENSMUST00000161071; ENSMUST00000161567; ENSMUST00000162426; ENSMUST00000162681; ENSMUST00000162803; ENSMUST00000163007; OTTMUST00000088381; OTTMUST00000088382; OTTMUST00000088383; OTTMUST00000088384; OTTMUST00000088385; OTTMUST0…	peptidylglycine alpha-amidating monooxygenase	Multiple_Complex	TC0100002866.mm.2
	Pip5k1b	10.83	8.18	6.26	6.26e-08	9.73e-06	NM_008846; ENSMUST00000025800; ENSMUST00000112673; ENSMUST00000134360; ENSMUST00000145829; ENSMUST00000156814; BC034864; OTTMUST00000078826; OTTMUST00000078827; OTTMUST00000078828; OTTMUST00000078829; OTTMUST00000078830; uc008hap.1; uc012bjs.1	phosphatidylinositol-4-phosphate 5-kinase, type 1 beta	Multiple_Complex	TC1900001278.mm.2
	Slc7a11	10.03	7.39	6.22	7.89e-06	0.0004	NM_011990; ENSMUST00000029297; ENSMUST00000142932; BC141402; BC141408; OTTMUST00000050384; OTTMUST00000050385; uc008pdi.1; uc008pdj.1	solute carrier family 7 (cationic amino acid transporter, y+ system), member 11	Multiple_Complex	TC0300001937.mm.2
	Spred1	14.25	11.61	6.2	9.68e-08	1.39e-05	NM_001277256; NM_033524; ENSMUST00000028829; ENSMUST00000110901; BC057874; BC079606; OTTMUST00000036098; OTTMUST00000036099	sprouty protein with EVH-1 domain 1, related sequence	Multiple_Complex	TC0200001716.mm.2
	Flnb	11.76	9.13	6.18	1.39e-05	0.0007	NM_134080; ENSMUST00000052678; OTTMUST00000093156; uc007sej.1; uc007sek.1	filamin, beta	Multiple_Complex	TC1400000071.mm.2
	Slc30a4	7.5	4.88	6.14	1.68e-06	0.0001	NM_011774; ENSMUST00000005952; ENSMUST00000099457; BC117997; OTTMUST00000037230; OTTMUST00000037231	solute carrier family 30 (zinc transporter), member 4	Coding	TC0200004512.mm.2
	Galnt7	9.7	7.09	6.12	6.69e-07	6.3e-05	NM_001167981; NM_144731; ENSMUST00000034021; ENSMUST00000110316; ENSMUST00000139417; ENSMUST00000156907; BC052461; OTTMUST00000078172; OTTMUST00000078173; OTTMUST00000078174; OTTMUST00000078175; uc009lsy.2; uc009lsz.2; uc009lta.2	UDP-N-acetyl-alpha-D-galactosamine: polypeptide N-acetylgalactosaminyltransferase 7	Multiple_Complex	TC0800002256.mm.2
	Rgs1	7.41	4.83	5.98	0.0004	0.0104	NM_015811; ENSMUST00000167317; ENSMUST00000167812; ENSMUST00000169042; ENSMUST00000169409; ENSMUST00000170870; ENSMUST00000172388; BC028634; OTTMUST00000089512; OTTMUST00000089513; OTTMUST00000089514; OTTMUST00000089515; OTTMUST00000089516; OTTMUST00000089517; uc007cxj.2; uc007cxk.1	regulator of G-protein signaling 1	Multiple_Complex	TC0100003207.mm.2
	Cd180	14.68	12.1	5.97	2.91e-05	0.0013	NM_008533; ENSMUST00000022124; ENSMUST00000167144; ENSMUST00000170878; ENSMUST00000171267; ENSMUST00000172138; OTTMUST00000090359; OTTMUST00000090360; OTTMUST00000090361; OTTMUST00000090362; OTTMUST00000090363; uc007rrx.1; uc007rry.1	CD180 antigen	Coding	TC1300001155.mm.2
	Ak4	6.19	3.61	5.96	9.04e-06	0.0005	NM_001177602; NM_001177604; NM_001177605; NM_009647; ENSMUST00000102780; ENSMUST00000106945; ENSMUST00000106946; ENSMUST00000131397; ENSMUST00000133055; ENSMUST00000151561; ENSMUST00000155749; BC086663; OTTMUST00000019192; OTTMUST00000019193; OTTMUST00000019194; OTTMUST00000019195; OTTMUST00000019196; OTTMUST00000019197; OTTMUST00000050467; uc008tvn.2; uc008tvo.2; uc008tvp.2; uc012dhl.1	adenylate kinase 4	Multiple_Complex	TC0400001034.mm.2
	Cd52	8.31	5.73	5.96	1.24e-06	0.0001	NM_013706; ENSMUST00000000696; ENSMUST00000137445; ENSMUST00000145122; BC027495; OTTMUST00000023776; OTTMUST00000023777; OTTMUST00000023778; uc008vea.2	CD52 antigen	Multiple_Complex	TC0400003724.mm.2
	Uty	6.1	3.53	5.95	4.63e-05	0.0018	NM_009484; ENSMUST00000069309; ENSMUST00000133976; ENSMUST00000137048; ENSMUST00000139365; ENSMUST00000143286; ENSMUST00000143958; ENSMUST00000150715; ENSMUST00000154004; ENSMUST00000154527; ENSMUST00000154666; ENSMUST00000157073; OTTMUST00000081730; OTTMUST00000081731; OTTMUST00000081732; OTTMUST00000081733; OTTMUST00000081742; OTTMUST00000081743; OTTMUST00000081744; OTTMUST00000081745; OTTMUST0…	ubiquitously transcribed tetratricopeptide repeat gene, Y chromosome	Multiple_Complex	TC0Y00000233.mm.2
	Ap1s1	12.76	10.21	5.89	5.03e-08	8.09e-06	NM_007457; ENSMUST00000111080; ENSMUST00000129356; ENSMUST00000144303; ENSMUST00000150603; ENSMUST00000154183; BC052692; OTTMUST00000056874; OTTMUST00000056875; OTTMUST00000056876; OTTMUST00000056877; OTTMUST00000056878; uc009abm.1	adaptor protein complex AP-1, sigma 1	Multiple_Complex	TC0500003430.mm.2
	Fam92a	7.63	5.08	5.88	0.0001	0.0042	NM_026558; ENSMUST00000087052; ENSMUST00000108285; ENSMUST00000126012; ENSMUST00000126808; ENSMUST00000152219; ENSMUST00000154416; ENSMUST00000172728; ENSMUST00000177837; BC020162; OTTMUST00000010410; OTTMUST00000010411; OTTMUST00000010413; OTTMUST00000010414; OTTMUST00000098431; OTTMUST00000098432; OTTMUST00000098433; uc008saq.2	family with sequence similarity 92, member A	Multiple_Complex	TC0400002222.mm.2
	Tfrc	12.58	10.02	5.88	1.18e-06	9.68e-05	NM_011638; ENSMUST00000023486; ENSMUST00000120680; ENSMUST00000124243; ENSMUST00000128285; ENSMUST00000137901; ENSMUST00000155929; BC054522; OTTMUST00000066569; OTTMUST00000066570; OTTMUST00000066571; OTTMUST00000066572; OTTMUST00000066573; OTTMUST00000066574; uc007yyz.2; uc007yza.2; uc007yzb.2	transferrin receptor	Multiple_Complex	TC1600000447.mm.2
	S100a4	11.59	9.04	5.85	1.2e-05	0.0006	NM_011311; ENSMUST00000001046; ENSMUST00000142476; BC051214; BC094635; OTTMUST00000052492; OTTMUST00000052500; uc008qcz.2	S100 calcium binding protein A4	Multiple_Complex	TC0300000807.mm.2
	Edem1	12.74	10.2	5.82	6.49e-06	0.0004	NM_138677; ENSMUST00000089162; BC023237; uc009ddq.1; uc009ddr.1	ER degradation enhancer, mannosidase alpha-like 1	Coding	TC0600001207.mm.2
	Pros1	7.33	4.82	5.73	5.19e-08	8.24e-06	NM_011173; ENSMUST00000023629; ENSMUST00000127502; ENSMUST00000155940; BC128316; OTTMUST00000067401; OTTMUST00000067402; OTTMUST00000067625; uc007zpx.1	protein S (alpha)	Multiple_Complex	TC1600000788.mm.2
	Atp1a1	17.31	14.81	5.67	1.3e-07	1.65e-05	NM_144900; ENSMUST00000036493; ENSMUST00000130649; ENSMUST00000136340; BC021496; BC023794; BC025618; BC025627; BC025811; BC032187; BC033435; BC033471; BC042435; OTTMUST00000039619; OTTMUST00000039620; OTTMUST00000039621; uc008qrj.2	ATPase, Na+/K+ transporting, alpha 1 polypeptide	Multiple_Complex	TC0300002605.mm.2
	Eno1; Eno1b	19.93	17.43	5.65	1.61e-06	0.0001	NM_023119; ENSMUST00000080149; ENSMUST00000080926; ENSMUST00000130632; ENSMUST00000133789; ENSMUST00000133839; ENSMUST00000135063; ENSMUST00000136310; ENSMUST00000141931; ENSMUST00000148605; ENSMUST00000150175; ENSMUST00000151057; BC003891; BC010685; BC024644; BC039179; BC056611; BC083334; BC085098; OTTMUST00000024224; OTTMUST00000024225; OTTMUST00000024226; OTTMUST00000024227; OTTMUST00000024228…	enolase 1, alpha non-neuron; enolase 1B, retrotransposed	Multiple_Complex	TC0400001974.mm.2
	Slc39a10	7.26	4.76	5.63	1.26e-05	0.0007	NM_172653; ENSMUST00000027131; ENSMUST00000141226; BC052880; BC062918; OTTMUST00000050811; OTTMUST00000050812; uc007axc.1; uc007axd.1	solute carrier family 39 (zinc transporter), member 10	Multiple_Complex	TC0100002288.mm.2
	Pla2g4a	12.29	9.81	5.61	3.59e-06	0.0002	NM_008869; ENSMUST00000070200; ENSMUST00000111926; ENSMUST00000134676; ENSMUST00000142040; ENSMUST00000155438; BC003816; OTTMUST00000039570; OTTMUST00000039571; OTTMUST00000039572; OTTMUST00000039573; OTTMUST00000047354	phospholipase A2, group IVA (cytosolic, calcium-dependent)	Multiple_Complex	TC0100003233.mm.2
	Adssl1	8.92	6.43	5.6	6.1e-07	5.85e-05	NM_007421; ENSMUST00000021726; ENSMUST00000180015; BC039943; uc007peu.2; uc011yvf.1	adenylosuccinate synthetase like 1	Coding	TC1200001262.mm.2
	Cd14	14.17	11.7	5.54	4.56e-06	0.0003	NM_009841; ENSMUST00000061829; BC057889	CD14 antigen	Coding	TC1800001197.mm.2
	Esd	13.34	10.87	5.54	2.67e-06	0.0002	NM_001285423; NM_016903; ENSMUST00000022573; ENSMUST00000175712; ENSMUST00000175887; ENSMUST00000176188; ENSMUST00000176484; ENSMUST00000176726; ENSMUST00000176957; ENSMUST00000177137; ENSMUST00000177181; ENSMUST00000177283; ENSMUST00000177445; BC046766; OTTMUST00000110134; OTTMUST00000110135; OTTMUST00000110136; OTTMUST00000110137; OTTMUST00000110138; OTTMUST00000110139; OTTMUST00000110140; OTTM…	esterase D/formylglutathione hydrolase	Multiple_Complex	TC1400001047.mm.2
	Calcrl	8.31	5.85	5.5	0.0007	0.0146	NM_018782; ENSMUST00000074262; ENSMUST00000099944; ENSMUST00000151295; BC138537; BC138540; OTTMUST00000032380; OTTMUST00000032381; uc008kii.3	calcitonin receptor-like	Multiple_Complex	TC0200003865.mm.2
	Lims1	10.76	8.31	5.48	8.28e-07	7.44e-05	NM_001193303; NM_026148; NM_201242; ENSMUST00000020077; ENSMUST00000020078; ENSMUST00000105468; ENSMUST00000124312; ENSMUST00000148799; BC005621; OTTMUST00000061126; OTTMUST00000061127; OTTMUST00000061128; OTTMUST00000061129; OTTMUST00000061130; uc007fcz.2; uc007fda.2; uc007fdb.2; uc011xeb.1; uc011xec.1	LIM and senescent cell antigen-like domains 1	Multiple_Complex	TC1000000514.mm.2
	Spire1	8.82	6.36	5.48	1.06e-07	1.48e-05	NM_176832; NM_194355; ENSMUST00000045105; ENSMUST00000082243; ENSMUST00000115050; BC094375; uc008fml.1; uc008fmm.1; uc008fmn.1; uc008fmp.1; uc012bej.1	spire homolog 1 (Drosophila)	Multiple_Complex	TC1800001507.mm.2
	Bcl2a1b; Bcl2a1a	6.24	3.78	5.47	2.75e-06	0.0002	NM_007534; ENSMUST00000068569; BC028762; BC100462; BC116241; OTTMUST00000079195; uc009qzj.2	B cell leukemia/lymphoma 2 related protein A1b; B cell leukemia/lymphoma 2 related protein A1a	Coding	TC0900003331.mm.2
	Alcam	12.37	9.93	5.43	2.01e-05	0.001	NM_009655; ENSMUST00000023312; ENSMUST00000163788; ENSMUST00000164728; ENSMUST00000164888; ENSMUST00000167115; ENSMUST00000168071; ENSMUST00000170035; BC027280; OTTMUST00000092838; OTTMUST00000092839; OTTMUST00000092841; OTTMUST00000092842; OTTMUST00000092843; OTTMUST00000092844; OTTMUST00000092848; uc007zli.2; uc012agn.1	activated leukocyte cell adhesion molecule	Multiple_Complex	TC1600001722.mm.2
	Slc16a1	11.29	8.85	5.41	1.22e-07	1.62e-05	NM_009196; ENSMUST00000046212; BC014777; OTTMUST00000053776	solute carrier family 16 (monocarboxylic acid transporters), member 1	Coding	TC0300001076.mm.2
	S100a11	13.19	10.77	5.34	8.92e-07	7.84e-05	NM_016740; ENSMUST00000029515; BC021916; BC086903; OTTMUST00000052513; uc008qfj.1	S100 calcium binding protein A11	Coding	TC0300000852.mm.2
	Gas7	8.28	5.87	5.31	8.97e-05	0.0031	NM_001109657; NM_001277079; NM_001277080; NM_008088; ENSMUST00000041611; ENSMUST00000108680; ENSMUST00000108681; ENSMUST00000108682; ENSMUST00000129801; ENSMUST00000133367; ENSMUST00000136796; ENSMUST00000140863; ENSMUST00000145496; ENSMUST00000147276; ENSMUST00000151784; BC120528; BC120530; OTTMUST00000013199; OTTMUST00000013200; OTTMUST00000013201; OTTMUST00000013202; OTTMUST00000013203; OTTMUS…	growth arrest specific 7	Multiple_Complex	TC1100000859.mm.2
	Uqcrh	11.15	8.74	5.31	1.5e-05	0.0008	NM_025641; ENSMUST00000050580; ENSMUST00000078676; ENSMUST00000127175; ENSMUST00000134760; ENSMUST00000142468; BC011388; OTTMUST00000019839; OTTMUST00000019840; OTTMUST00000019841; OTTMUST00000019875; OTTMUST00000064822; uc008ufv.1; uc008ufw.1	ubiquinol-cytochrome c reductase hinge protein	Multiple_Complex	TC0400003330.mm.2
	Slc1a5	11.51	9.11	5.28	2.83e-06	0.0002	NM_009201; ENSMUST00000108496; ENSMUST00000127401; ENSMUST00000131664; ENSMUST00000134407; ENSMUST00000135817; ENSMUST00000141349; ENSMUST00000147814; BC029873; BC037462; OTTMUST00000052916; OTTMUST00000052917; OTTMUST00000052918; OTTMUST00000052919; OTTMUST00000052920; OTTMUST00000052921; OTTMUST00000052922; uc009fib.1	solute carrier family 1 (neutral amino acid transporter), member 5	Multiple_Complex	TC0700000236.mm.2
	Zfp827	6.64	4.24	5.27	2.16e-07	2.49e-05	NM_178267; ENSMUST00000087927; ENSMUST00000098614; ENSMUST00000119254; ENSMUST00000129613; ENSMUST00000145827; ENSMUST00000148713; ENSMUST00000155960; BC151183; OTTMUST00000077774; OTTMUST00000077775; OTTMUST00000077796; OTTMUST00000077797; OTTMUST00000077798; OTTMUST00000077799; uc009mig.1; uc009mii.1; uc009mij.1; uc009mik.1	zinc finger protein 827	Multiple_Complex	TC0800000874.mm.2
	Asph	17.32	14.93	5.26	1.9e-06	0.0001	NM_001177849; NM_001177850; NM_001177851; NM_001177852; NM_001177853; NM_001177854; NM_001177855; NM_001177856; NM_023066; NM_133723; ENSMUST00000038564; ENSMUST00000078139; ENSMUST00000084912; ENSMUST00000084915; ENSMUST00000098275; ENSMUST00000103004; ENSMUST00000108333; ENSMUST00000108334; ENSMUST00000108335; ENSMUST00000108337; ENSMUST00000108339; ENSMUST00000108340; ENSMUST00000124408; ENSMU…	aspartate-beta-hydroxylase	Multiple_Complex	TC0400002189.mm.2
	Aldh2	13.55	11.16	5.25	1.12e-06	9.33e-05	NM_009656; ENSMUST00000031411; ENSMUST00000129753; ENSMUST00000133033; ENSMUST00000152945; BC005476; OTTMUST00000056973; OTTMUST00000056974; OTTMUST00000056975; OTTMUST00000056976; uc008zjt.1; uc008zju.1	aldehyde dehydrogenase 2, mitochondrial	Multiple_Complex	TC0500003193.mm.2
	2410016O06Rik	6.84	4.46	5.22	3.4e-05	0.0014	NM_023633; ENSMUST00000053744; BC138094; uc007odz.2	RIKEN cDNA 2410016O06 gene	Coding	TC1200000796.mm.2
	Arhgef7	14.42	12.05	5.18	1.64e-05	0.0008	NM_001113517; NM_001113518; NM_017402; ENSMUST00000033908; ENSMUST00000074856; ENSMUST00000098938; ENSMUST00000110904; ENSMUST00000110909; ENSMUST00000151225; ENSMUST00000154204; BC044838; OTTMUST00000049949; OTTMUST00000049950; OTTMUST00000049951; OTTMUST00000049952; OTTMUST00000049953; OTTMUST00000049954; OTTMUST00000049955; uc009kvu.2; uc009kvv.2; uc009kvw.2; uc009kvx.2; uc012fzl.1	Rho guanine nucleotide exchange factor (GEF7)	Multiple_Complex	TC0800000096.mm.2
	Med14	12.08	9.71	5.16	4.47e-06	0.0003	NM_001048208; NM_012005; ENSMUST00000076016; ENSMUST00000096495; ENSMUST00000115481; ENSMUST00000124053; ENSMUST00000124070; BC065072; OTTMUST00000041214; OTTMUST00000041215; OTTMUST00000041216; OTTMUST00000041217; OTTMUST00000049691; uc009sqz.1; uc009sra.1; uc009srb.1; uc009src.1; uc009srd.1	mediator complex subunit 14	Multiple_Complex	TC0X00001859.mm.2
	Odc1	13.8	11.44	5.16	5.93e-07	5.73e-05	NM_013614; ENSMUST00000171737; BC033264; BC059826; BC083122; uc007ncv.1	ornithine decarboxylase, structural 1	Coding	TC1200000142.mm.2
	Cass4	7.53	5.17	5.13	0.0001	0.0033	NM_001080820; NM_001276422; NM_001276423; ENSMUST00000099061; ENSMUST00000103073; ENSMUST00000109136; BC117858; BC117859; BC129975; BC129976; OTTMUST00000038648; OTTMUST00000038649; OTTMUST00000088926; uc008ocr.1	Cas scaffolding protein family member 4	Coding	TC0200002668.mm.2
	Mitf	9.57	7.22	5.12	1.84e-05	0.0009	NM_001113198; NM_001178049; NM_008601; ENSMUST00000043628; ENSMUST00000043637; ENSMUST00000101123; ENSMUST00000113339; ENSMUST00000139462; ENSMUST00000148233; BC108976; BC108977; OTTMUST00000056376; OTTMUST00000056377; OTTMUST00000056378; OTTMUST00000056380; OTTMUST00000056381; OTTMUST00000056382; uc009day.1; uc009daz.2; uc009dba.2; uc009dbb.1; uc009dbd.2; uc009dbe.2	microphthalmia-associated transcription factor	Multiple_Complex	TC0600001136.mm.2
	Rbm3	14.97	12.61	5.12	5.42e-06	0.0003	NM_001166409; NM_001166410; NM_001166411; NM_016809; ENSMUST00000040010; ENSMUST00000115615; ENSMUST00000115616; ENSMUST00000115617; ENSMUST00000115619; ENSMUST00000115621; ENSMUST00000129947; ENSMUST00000141629; ENSMUST00000141925; ENSMUST00000145450; ENSMUST00000155599; BC006580; BC059098; BC086491; BC106176; OTTMUST00000043681; OTTMUST00000043730; OTTMUST00000043731; OTTMUST00000043732; OTTMUS…	RNA binding motif protein 3	Multiple_Complex	TC0X00001797.mm.2
	Ppp3cb	14.85	12.51	5.09	0.0073	0.0829	NM_008914; ENSMUST00000022355; ENSMUST00000159027; ENSMUST00000160812; ENSMUST00000161332; ENSMUST00000161445; ENSMUST00000161989; ENSMUST00000162107; ENSMUST00000162217; BC066000; OTTMUST00000087299; OTTMUST00000087300; OTTMUST00000087305; OTTMUST00000087306; OTTMUST00000087307; OTTMUST00000087308; OTTMUST00000087309; OTTMUST00000087310; uc007sjx.2; uc007sjy.2; uc007sjz.2	protein phosphatase 3, catalytic subunit, beta isoform	Multiple_Complex	TC1400001540.mm.2
	Elovl6	5.73	3.39	5.07	6.16e-06	0.0004	NM_130450; ENSMUST00000071402; BC051041; BC098492; BC100576; uc008rid.1; uc008rie.1; uc008rif.1	ELOVL family member 6, elongation of long chain fatty acids (yeast)	Coding	TC0300001306.mm.2
	Clec5a	13.95	11.62	5.04	1.01e-06	8.65e-05	NM_001038604; NM_021364; ENSMUST00000031975; ENSMUST00000101491; ENSMUST00000129948; ENSMUST00000177178; BC104364; BC104365; OTTMUST00000066518; OTTMUST00000066519; OTTMUST00000103370; OTTMUST00000103371; uc009bna.1; uc009bnb.1; uc009bnc.1; uc009bnd.1	C-type lectin domain family 5, member a	Multiple_Complex	TC0600002142.mm.2
	Olfr933	5.41	3.08	5.04	8.06e-07	7.28e-05	NM_146441; ENSMUST00000075680; BC119155; BC119157; uc009oxk.1	olfactory receptor 933	Coding	TC0900000423.mm.2
	Eps8	9.17	6.84	5.01	5.12e-06	0.0003	NM_001271587; NM_001271588; NM_001271589; NM_001271595; NM_007945; ENSMUST00000058210; ENSMUST00000100841; ENSMUST00000111878; ENSMUST00000127179; ENSMUST00000132920; ENSMUST00000134630; ENSMUST00000139753; ENSMUST00000146442; ENSMUST00000147526; ENSMUST00000152046; ENSMUST00000153933; BC016890; OTTMUST00000054652; OTTMUST00000054653; OTTMUST00000054654; OTTMUST00000054655; OTTMUST00000054657; OT…	epidermal growth factor receptor pathway substrate 8	Multiple_Complex	TC0600003342.mm.2
	Sema4a; Mir7011	6.75	4.43	5	5.16e-06	0.0003	NM_001163489; NM_001163490; NM_001163491; NM_013658; NR_105978; ENSMUST00000029700; ENSMUST00000107531; ENSMUST00000123753; ENSMUST00000125526; ENSMUST00000127436; ENSMUST00000135539; ENSMUST00000135732; ENSMUST00000141471; ENSMUST00000146921; ENSMUST00000147200; ENSMUST00000149145; ENSMUST00000156108; ENSMUST00000165898; ENSMUST00000166237; ENSMUST00000169222; ENSMUST00000184487; ENSMUST00000184…	sema domain, immunoglobulin domain (Ig), transmembrane domain (TM) and short cytoplasmic domain, (semaphorin) 4A; microRNA 7011	Multiple_Complex	TC0300002312.mm.2
	Pgap1	8.81	6.5	4.97	0.0003	0.0077	NM_001163314; ENSMUST00000097739; uc007azr.3; uc011wky.2	post-GPI attachment to proteins 1	Multiple_Complex	TC0100002349.mm.2
	2900060B14Rik	19.09	16.78	4.94	4e-07	4.17e-05	NR_027901; uc007cih.2	RIKEN cDNA 2900060B14 gene	Multiple_Complex	TC0100002938.mm.2
	Abcb1b	8.61	6.31	4.94	1.32e-05	0.0007	NM_011075; ENSMUST00000009058; BC141363; BC150811; uc008wko.2; uc008wkp.2; uc008wkq.2	ATP-binding cassette, sub-family B (MDR/TAP), member 1B	Multiple_Complex	TC0500000052.mm.2
	Akap7	6.76	4.48	4.86	0.0006	0.0127	NM_018747; ENSMUST00000041984; ENSMUST00000095779; ENSMUST00000100012; ENSMUST00000175979; ENSMUST00000176231; ENSMUST00000176258; ENSMUST00000177124; OTTMUST00000110095; OTTMUST00000110096; OTTMUST00000110097; OTTMUST00000110098; OTTMUST00000110099; OTTMUST00000110113; OTTMUST00000110114; uc007erh.1; uc007eri.1; uc011xbv.1	A kinase (PRKA) anchor protein 7	Multiple_Complex	TC1000001901.mm.2
	Arhgap15	6.85	4.57	4.86	0.004	0.0547	NM_153820; ENSMUST00000055776; ENSMUST00000112822; ENSMUST00000112824; ENSMUST00000128630; ENSMUST00000140528; BC024887; BC034881; OTTMUST00000029352; OTTMUST00000029353; OTTMUST00000029354; OTTMUST00000029355; OTTMUST00000029356; uc008jov.1; uc008jow.1; uc008jox.1	Rho GTPase activating protein 15	Multiple_Complex	TC0200000741.mm.2
	Apbb2	14.11	11.84	4.85	0.0004	0.0099	NM_001201413; NM_001201414; NM_001201415; NM_001201416; NM_009686; ENSMUST00000087256; ENSMUST00000159357; ENSMUST00000159512; ENSMUST00000159786; ENSMUST00000159847; ENSMUST00000160063; ENSMUST00000160103; ENSMUST00000160185; ENSMUST00000160775; ENSMUST00000160870; ENSMUST00000161716; ENSMUST00000161771; ENSMUST00000161879; ENSMUST00000161936; ENSMUST00000162349; ENSMUST00000162366; ENSMUST00000…	amyloid beta (A4) precursor protein-binding, family B, member 2	Multiple_Complex	TC0500002508.mm.2
	Tpcn1	7.8	5.52	4.84	2.3e-06	0.0002	NM_145853; ENSMUST00000046426; BC058951; uc008zhk.1; uc008zhl.1; uc008zhm.1; uc008zhn.1	two pore channel 1	Multiple_Complex	TC0500003169.mm.2
	Ncf1	12.37	10.11	4.81	1.49e-05	0.0007	NM_001286037; NM_010876; NR_104383; ENSMUST00000016094; ENSMUST00000111275; ENSMUST00000126934; ENSMUST00000139249; ENSMUST00000144086; ENSMUST00000146354; ENSMUST00000182626; BC055836; OTTMUST00000048313; OTTMUST00000048314; OTTMUST00000048315; OTTMUST00000048316; OTTMUST00000048317; OTTMUST00000048318; OTTMUST00000116858; uc008zvg.2; uc008zvi.2	neutrophil cytosolic factor 1	Multiple_Complex	TC0500003368.mm.2
	Klhl6	8.19	5.93	4.8	1.15e-05	0.0006	NM_183390; ENSMUST00000058839; ENSMUST00000165530; ENSMUST00000166801; ENSMUST00000171910; BC100568; OTTMUST00000089800; OTTMUST00000089801; OTTMUST00000089802; OTTMUST00000089803; uc007ypg.2	kelch-like 6	Multiple_Complex	TC1600001337.mm.2
	Adss	13.12	10.85	4.79	1.5e-05	0.0007	NM_007422; ENSMUST00000016105; ENSMUST00000159184; ENSMUST00000161808; BC139404; BC139417; OTTMUST00000088544; OTTMUST00000088545; OTTMUST00000088546; uc007dus.1; uc007dut.1; uc007duu.1	adenylosuccinate synthetase, non muscle	Multiple_Complex	TC0100003639.mm.2
	Cask	7.08	4.82	4.79	0.0014	0.0252	NM_001284503; NM_001284504; NM_001284505; NM_009806; ENSMUST00000033321; ENSMUST00000115435; ENSMUST00000115436; ENSMUST00000115438; ENSMUST00000124710; ENSMUST00000128012; ENSMUST00000128095; ENSMUST00000132240; ENSMUST00000139735; ENSMUST00000152358; ENSMUST00000155989; ENSMUST00000156096; BC141292; BC145620; OTTMUST00000041028; OTTMUST00000041029; OTTMUST00000041030; OTTMUST00000041031; OTTMUS…	calcium/calmodulin-dependent serine protein kinase (MAGUK family)	Multiple_Complex	TC0X00001873.mm.2
	Zfhx4	6.96	4.71	4.75	6.45e-05	0.0024	NM_030708; ENSMUST00000026284; ENSMUST00000175641; ENSMUST00000175866; ENSMUST00000176175; ENSMUST00000176383; OTTMUST00000107193; OTTMUST00000107194; OTTMUST00000107196; OTTMUST00000107197; uc008ooa.1	zinc finger homeodomain 4	Multiple_Complex	TC0300000017.mm.2
	Pcgf6	8.58	6.34	4.72	1.29e-06	0.0001	NM_027654; ENSMUST00000026032; BC016195; BC089460; uc008hul.1; uc008hum.1; uc012bnb.1	polycomb group ring finger 6	Coding	TC1900001619.mm.2
	Cdc14b	7.77	5.53	4.71	7.34e-05	0.0026	NM_001122989; NM_172587; ENSMUST00000039318; ENSMUST00000109769; ENSMUST00000109770; BC049794; BC057357; uc007qym.2; uc007qyn.2; uc007qyo.2; uc007qyp.2; uc007qyq.2; uc007qyr.2; uc011zba.1	CDC14 cell division cycle 14B	Multiple_Complex	TC1300002198.mm.2
	Cst3	15.69	13.46	4.7	3.06e-07	3.37e-05	NM_009976; ENSMUST00000028938; ENSMUST00000144845; ENSMUST00000149691; BC002072; OTTMUST00000037353; OTTMUST00000037354; OTTMUST00000037355; uc008mtt.1	cystatin C	Multiple_Complex	TC0200004816.mm.2
	Stx2	8.48	6.25	4.68	4.01e-05	0.0016	NM_001286033; NM_001286034; NM_007941; ENSMUST00000031378; ENSMUST00000100680; ENSMUST00000128448; ENSMUST00000141492; ENSMUST00000144846; ENSMUST00000149877; ENSMUST00000151712; BC046279; OTTMUST00000068560; OTTMUST00000068561; OTTMUST00000068562; OTTMUST00000068563; OTTMUST00000068564; OTTMUST00000068565; OTTMUST00000068566	syntaxin 2	Multiple_Complex	TC0500003297.mm.2
	Prkch	10.43	8.21	4.66	4.9e-06	0.0003	NM_008856; ENSMUST00000021527; ENSMUST00000119092; BC031121; OTTMUST00000072699; OTTMUST00000072700; uc007nwn.1; uc011ynt.1	protein kinase C, eta	Coding	TC1200000647.mm.2
	Mif	10.37	8.16	4.65	1.45e-06	0.0001	NM_010798; ENSMUST00000038169; BC024895; BC086928; BC100605; uc007ftc.1	macrophage migration inhibitory factor	Coding	TC1000002388.mm.2
	Slc19a2	7.95	5.73	4.64	0.001	0.0189	NM_001276455; NM_054087; ENSMUST00000044021; ENSMUST00000159230; ENSMUST00000160773; ENSMUST00000169394; BC034659; OTTMUST00000078223; OTTMUST00000078291; OTTMUST00000078292; OTTMUST00000092810	solute carrier family 19 (thiamine transporter), member 2	Multiple_Complex	TC0100001500.mm.2
	Ampd2	8.94	6.73	4.62	2.4e-05	0.0011	NM_001289719; NM_001289720; NM_028779; ENSMUST00000078912; ENSMUST00000102637; ENSMUST00000102638; ENSMUST00000106667; ENSMUST00000125467; ENSMUST00000127232; ENSMUST00000133129; ENSMUST00000136712; ENSMUST00000149479; ENSMUST00000153626; BC049119; OTTMUST00000016580; OTTMUST00000016581; OTTMUST00000016582; OTTMUST00000016583; OTTMUST00000016584; OTTMUST00000016585; OTTMUST00000016587; OTTMUST000…	adenosine monophosphate deaminase 2	Multiple_Complex	TC0300002730.mm.2
	Zfp710	9.26	7.06	4.58	0.0003	0.0077	NM_001145999; NM_001146000; NM_175433; ENSMUST00000049680; ENSMUST00000164056; ENSMUST00000166250; BC058640; BC060641; uc009hzi.2; uc009hzj.2; uc009hzk.2; uc009hzl.2	zinc finger protein 710	Coding	TC0700001141.mm.2
	Mrpl20	10.13	7.94	4.57	0.0003	0.0079	NM_025570; ENSMUST00000030942; ENSMUST00000130188; ENSMUST00000137487; ENSMUST00000143503; ENSMUST00000184339; ENSMUST00000185148; BC039985; OTTMUST00000025373; OTTMUST00000025374; OTTMUST00000025375; OTTMUST00000025376; OTTMUST00000117002; OTTMUST00000117003; uc008weu.1	mitochondrial ribosomal protein L20	Multiple_Complex	TC0400002091.mm.2
	Rras2	6.21	4.02	4.57	2.19e-05	0.001	NM_025846; ENSMUST00000069449; BC003871; uc009jhw.2; uc012fsk.1	related RAS viral (r-ras) oncogene homolog 2	Coding	TC0700004132.mm.2
	Cdk4	12.98	10.8	4.53	0.0002	0.0055	NM_009870; ENSMUST00000006911; ENSMUST00000120226; ENSMUST00000123456; ENSMUST00000125682; ENSMUST00000133115; ENSMUST00000135179; ENSMUST00000140254; ENSMUST00000142558; ENSMUST00000145670; BC046336; BC052694; OTTMUST00000075793; OTTMUST00000075795; OTTMUST00000075796; OTTMUST00000075797; OTTMUST00000084419; OTTMUST00000084420; OTTMUST00000084421; OTTMUST00000084932; OTTMUST00000084933; uc007hhv…	cyclin-dependent kinase 4	Multiple_Complex	TC1000001546.mm.2
	Sdad1	9.73	7.55	4.53	0.0012	0.0225	NM_172713; ENSMUST00000031364; BC042708; uc008yct.1; uc008ycu.1; uc012dyp.1	SDA1 domain containing 1	Coding	TC0500002754.mm.2
	Dmpk	10.19	8.02	4.51	5.75e-06	0.0004	NM_001190490; NM_001190491; NM_032418; ENSMUST00000032568; ENSMUST00000108473; ENSMUST00000108474; ENSMUST00000122999; ENSMUST00000126264; ENSMUST00000128422; ENSMUST00000132115; ENSMUST00000135839; ENSMUST00000137219; ENSMUST00000140742; ENSMUST00000142725; ENSMUST00000143938; ENSMUST00000147215; ENSMUST00000148380; ENSMUST00000148472; ENSMUST00000149188; ENSMUST00000152050; ENSMUST00000154199; …	dystrophia myotonica-protein kinase	Multiple_Complex	TC0700000285.mm.2
	Gda	9.24	7.08	4.47	7.57e-06	0.0004	NM_010266; ENSMUST00000087600; ENSMUST00000121725; ENSMUST00000136258; BC076583; OTTMUST00000070187; OTTMUST00000070188; OTTMUST00000070189; uc008gyx.1; uc008gyy.1	guanine deaminase	Multiple_Complex	TC1900001253.mm.2
	Hpgds	9.26	7.1	4.47	0.0004	0.0102	NM_019455; ENSMUST00000031982; ENSMUST00000170252; BC116735; BC116737; OTTMUST00000092349; OTTMUST00000092350; uc009cee.2	hematopoietic prostaglandin D synthase	Multiple_Complex	TC0600002404.mm.2
	Stk38l	7.01	4.85	4.47	0.0005	0.0112	NM_172734; ENSMUST00000001675; ENSMUST00000111644; BC062170; OTTMUST00000063111; OTTMUST00000063120; uc009esh.2; uc009esi.2	serine/threonine kinase 38 like	Coding	TC0600001736.mm.2
	Ptpn22	8.31	6.16	4.46	8.67e-05	0.003	NM_008979; NR_104070; ENSMUST00000029433; ENSMUST00000126548; ENSMUST00000134373; ENSMUST00000146071; BC055377; OTTMUST00000053696; OTTMUST00000053697; OTTMUST00000053698; OTTMUST00000059331	protein tyrosine phosphatase, non-receptor type 22 (lymphoid)	Multiple_Complex	TC0300001064.mm.2
	Eif2d	6.69	4.54	4.42	3.46e-05	0.0014	NM_001136070; NM_010709; ENSMUST00000068791; ENSMUST00000068805; ENSMUST00000112446; ENSMUST00000131855; ENSMUST00000139468; ENSMUST00000149119; ENSMUST00000151874; ENSMUST00000153651; BC025036; OTTMUST00000051117; OTTMUST00000051118; OTTMUST00000051119; OTTMUST00000051120; OTTMUST00000051121; OTTMUST00000051122; OTTMUST00000051123; OTTMUST00000051124; uc007cmx.2; uc007cmy.2; uc007cmz.2; uc007cna…	eukaryotic translation initiation factor 2D	Multiple_Complex	TC0100001168.mm.2
	Gm14431; Gm8898	9.23	7.1	4.39	0.0008	0.0164	uc012cla.1; uc012clb.1	predicted gene 14431; predicted gene 8898	Coding	TC0200002720.mm.2
	Gm14431; Gm8898	9.23	7.1	4.39	0.0008	0.0164	NM_001177404; NM_001177407; uc012clf.1; uc012clg.1	predicted gene 14431; predicted gene 8898	Coding	TC0200005341.mm.2
	Gm8898; Gm14431	9.23	7.1	4.39	0.0008	0.0164	NM_001177405; NM_001177406; ENSMUST00000108997; ENSMUST00000178443; uc029uiw.1; uc029uix.1	predicted gene 8898; predicted gene 14431	Coding	TC0200002738.mm.2
	Ahcyl1	13.97	11.85	4.37	0.0004	0.0105	NM_145542; ENSMUST00000029490; ENSMUST00000137583; ENSMUST00000138091; ENSMUST00000138116; ENSMUST00000144864; ENSMUST00000151935; ENSMUST00000153530; ENSMUST00000153623; BC018218; OTTMUST00000072984; OTTMUST00000072985; OTTMUST00000072986; OTTMUST00000072987; OTTMUST00000072988; OTTMUST00000072989; OTTMUST00000072990; OTTMUST00000072991; uc008qxi.1; uc008qxj.1	S-adenosylhomocysteine hydrolase-like 1	Multiple_Complex	TC0300002716.mm.2
	Tubb6	10.35	8.23	4.36	8.4e-06	0.0005	NM_026473; ENSMUST00000001513; BC008225; uc008fmd.1	tubulin, beta 6 class V	Coding	TC1800000704.mm.2
	Hspd1	14.01	11.89	4.34	2.16e-05	0.001	NM_010477; ENSMUST00000027123; ENSMUST00000127861; ENSMUST00000144077; BC016400; OTTMUST00000051674; OTTMUST00000051675; OTTMUST00000051676; uc007bab.2	heat shock protein 1 (chaperonin)	Coding	TC0100002354.mm.2
	Pde2a	7.88	5.77	4.34	7.37e-06	0.0004	NM_001008548; NM_001143848; NM_001143849; NM_001243757; NM_001243758; ENSMUST00000084894; ENSMUST00000163751; ENSMUST00000166652; BC086800; uc009iop.3; uc009ioq.3; uc009ior.3; uc009ios.3; uc009iot.3; uc009iou.1; uc012fqk.2	phosphodiesterase 2A, cGMP-stimulated	Coding	TC0700001432.mm.2
	Eif2s3y	5.38	3.28	4.3	6.01e-05	0.0022	NM_012011; ENSMUST00000091197; ENSMUST00000134820; ENSMUST00000137006; ENSMUST00000139083; ENSMUST00000148961; ENSMUST00000154556; BC043656; OTTMUST00000051153; OTTMUST00000051154; OTTMUST00000051155; OTTMUST00000051156; OTTMUST00000051158; OTTMUST00000051159; uc009uzd.2	eukaryotic translation initiation factor 2, subunit 3, structural gene Y-linked	Multiple_Complex	TC0Y00000006.mm.2
	Trem3	8.13	6.03	4.29	1.45e-06	0.0001	NM_021407; ENSMUST00000048065; BC127035; BC127036	triggering receptor expressed on myeloid cells 3	Coding	TC1700000933.mm.2
	Bcl9	8.31	6.22	4.27	8.42e-05	0.0029	NM_029933; ENSMUST00000046521; ENSMUST00000127319; ENSMUST00000132266; ENSMUST00000134695; ENSMUST00000135247; ENSMUST00000141861; ENSMUST00000166341; BC137850; OTTMUST00000053628; OTTMUST00000053629; OTTMUST00000053630; OTTMUST00000053631; OTTMUST00000053632; OTTMUST00000053633	B cell CLL/lymphoma 9	Multiple_Complex	TC0300003243.mm.2
	Dnajc11	9.16	7.07	4.25	5.45e-05	0.0021	NM_172704; ENSMUST00000062904; ENSMUST00000123551; ENSMUST00000124955; ENSMUST00000128582; ENSMUST00000133959; ENSMUST00000138738; ENSMUST00000139069; ENSMUST00000139555; ENSMUST00000142198; ENSMUST00000147625; ENSMUST00000148048; ENSMUST00000149337; BC085257; OTTMUST00000024140; OTTMUST00000024141; OTTMUST00000024142; OTTMUST00000024143; OTTMUST00000024144; OTTMUST00000024145; OTTMUST00000085399…	DnaJ (Hsp40) homolog, subfamily C, member 11	Multiple_Complex	TC0400002007.mm.2
	Cdk14	12.13	10.06	4.21	2.73e-06	0.0002	NM_011074; ENSMUST00000030763; ENSMUST00000115450; ENSMUST00000115451; ENSMUST00000115452; ENSMUST00000131392; ENSMUST00000132390; ENSMUST00000133465; ENSMUST00000134867; ENSMUST00000137554; ENSMUST00000153331; ENSMUST00000156660; ENSMUST00000167567; ENSMUST00000171119; BC068134; OTTMUST00000057149; OTTMUST00000057150; OTTMUST00000057151; OTTMUST00000057152; OTTMUST00000057153; OTTMUST00000057154…	cyclin-dependent kinase 14	Multiple_Complex	TC0500001898.mm.2
	Hk1	11.61	9.53	4.21	0.0033	0.0477	NM_001146100; NM_010438; ENSMUST00000072357; ENSMUST00000099691; ENSMUST00000116238; ENSMUST00000130091; ENSMUST00000130422; ENSMUST00000132926; ENSMUST00000133429; ENSMUST00000134447; ENSMUST00000134877; ENSMUST00000135317; ENSMUST00000136548; ENSMUST00000139228; ENSMUST00000140383; ENSMUST00000142527; ENSMUST00000143179; ENSMUST00000143236; ENSMUST00000149534; ENSMUST00000152761; ENSMUST0000015…	hexokinase 1	Multiple_Complex	TC1000002256.mm.2
	Tulp4	11.17	9.09	4.21	2.09e-06	0.0002	uc008agw.1	tubby like protein 4	Multiple_Complex	TC1700001385.mm.2
	Vwa8	8.32	6.24	4.21	7.14e-05	0.0026	NM_027906; NM_173758; ENSMUST00000040990; BC019143; uc007usp.2; uc007usq.2	von Willebrand factor A domain containing 8	Coding	TC1400001094.mm.2
	Tcf12	11.84	9.78	4.19	4.39e-05	0.0017	NM_001253862; NM_001253863; NM_001253864; NM_001253865; NM_011544; ENSMUST00000034755; ENSMUST00000183404; ENSMUST00000183492; ENSMUST00000183594; ENSMUST00000183647; ENSMUST00000183784; ENSMUST00000183918; ENSMUST00000183992; ENSMUST00000184029; ENSMUST00000184072; ENSMUST00000184107; ENSMUST00000184196; ENSMUST00000184378; ENSMUST00000184416; ENSMUST00000184448; ENSMUST00000184523; ENSMUST00000…	transcription factor 12	Multiple_Complex	TC0900002613.mm.2
	Pes1	12.33	10.27	4.18	3.57e-05	0.0015	NM_022889; ENSMUST00000020705; ENSMUST00000109985; ENSMUST00000130973; ENSMUST00000137544; BC004844; BC011142; OTTMUST00000011216; OTTMUST00000011217; OTTMUST00000011218; uc007hua.1	pescadillo homolog 1, containing BRCT domain (zebrafish)	Multiple_Complex	TC1100000028.mm.2
	R3hdm2	10.9	8.83	4.18	1.82e-05	0.0009	NM_001168292; NM_001168293; NM_027900; ENSMUST00000064793; ENSMUST00000077046; ENSMUST00000105249; ENSMUST00000105250; ENSMUST00000105251; ENSMUST00000111628; ENSMUST00000163794; ENSMUST00000164161; ENSMUST00000164469; ENSMUST00000164831; ENSMUST00000165440; ENSMUST00000166820; ENSMUST00000168079; ENSMUST00000168268; ENSMUST00000168780; ENSMUST00000169888; ENSMUST00000170164; ENSMUST00000170336; …	R3H domain containing 2	Multiple_Complex	TC1000001561.mm.2
	Zzz3	6.87	4.81	4.18	0.0002	0.0059	NM_001080755; NM_001287139; ENSMUST00000089982; ENSMUST00000106100; ENSMUST00000106101; ENSMUST00000106103; ENSMUST00000135044; ENSMUST00000138115; ENSMUST00000150802; OTTMUST00000042261; OTTMUST00000042262; OTTMUST00000042263; OTTMUST00000042264; OTTMUST00000042265; OTTMUST00000042389; uc008rtm.1; uc012czm.1	zinc finger, ZZ domain containing 3	Multiple_Complex	TC0300001531.mm.2
	Gm14436; Gm8923	9.29	7.23	4.17	0.0079	0.0881	NM_001242943; NM_001242944; uc029uin.1	predicted gene 14436; predicted gene 8923	Coding	TC0200002721.mm.2
	Cd200r1	5.86	3.81	4.15	0.0017	0.0289	NM_021325; ENSMUST00000057488; ENSMUST00000134625; BC052682; OTTMUST00000035557; OTTMUST00000035558; uc007zhr.2; uc007zhs.2; uc012age.1	CD200 receptor 1	Coding	TC1600000662.mm.2
	Tulp4	7.91	5.86	4.14	4.75e-05	0.0018	NM_001103181; NM_054040; ENSMUST00000039655; ENSMUST00000126982; ENSMUST00000137063; ENSMUST00000141059; ENSMUST00000142030; ENSMUST00000144124; ENSMUST00000145340; ENSMUST00000146758; ENSMUST00000149756; ENSMUST00000149838; ENSMUST00000151732; ENSMUST00000152672; BC138024; BC138025; OTTMUST00000058866; OTTMUST00000058906; OTTMUST00000058907; OTTMUST00000058908; OTTMUST00000058909; OTTMUST0000005…	tubby like protein 4	Multiple_Complex	TC1700000050.mm.2
	Cpsf6	11.89	9.85	4.12	0.0023	0.0375	NM_001013391; ENSMUST00000069168; ENSMUST00000175888; ENSMUST00000175924; ENSMUST00000176480; ENSMUST00000176567; ENSMUST00000176670; ENSMUST00000176686; ENSMUST00000177145; BC068133; OTTMUST00000110120; OTTMUST00000110121; OTTMUST00000110122; OTTMUST00000110123; OTTMUST00000110124; OTTMUST00000110125; OTTMUST00000110126; OTTMUST00000110127; uc007hdd.2; uc007hdf.2; uc007hdg.2; uc029rft.1	cleavage and polyadenylation specific factor 6	Multiple_Complex	TC1000002932.mm.2
	Nsun3	8.33	6.3	4.1	0.0002	0.0052	NM_178925; ENSMUST00000063089; ENSMUST00000143314; ENSMUST00000151583; ENSMUST00000152553; ENSMUST00000152842; ENSMUST00000156676; BC125628; BC125630; OTTMUST00000058948; OTTMUST00000058949; OTTMUST00000058950; OTTMUST00000058951; OTTMUST00000058952; OTTMUST00000058953; uc007zps.1	NOL1/NOP2/Sun domain family member 3	Multiple_Complex	TC1600001824.mm.2
	Cd9	11.2	9.17	4.08	1.74e-05	0.0008	NM_007657; ENSMUST00000032492; ENSMUST00000130132; ENSMUST00000140024; BC070474; OTTMUST00000054430; OTTMUST00000054431; OTTMUST00000054432; uc009dun.1	CD9 antigen	Multiple_Complex	TC0600003148.mm.2
	Picalm	13.92	15.92	-4	0.009	0.0956	NM_001252520; NM_001252521; NM_001252522; NM_001252523; NM_001252524; NM_146194; ENSMUST00000049537; BC011470; BC021491; BC023843; BC025566; BC057683; uc009igp.1; uc009igq.2; uc009igr.2; uc009igs.2; uc009igt.2; uc009igu.2; uc009igv.2; uc009igw.2	phosphatidylinositol binding clathrin assembly protein	Multiple_Complex	TC0700001275.mm.2
	B2m	10.08	12.08	-4.01	2e-05	0.001	NM_009735; ENSMUST00000102476; BC085164; OTTMUST00000036889; uc008maf.1	beta-2 microglobulin	Multiple_Complex	TC0200001838.mm.2
	Wnk1	15.93	17.94	-4.01	1.11e-05	0.0006	NM_001185020; NM_001185021; NM_001199083; NM_001199084; NM_198703; ENSMUST00000035513; ENSMUST00000060043; ENSMUST00000088644; ENSMUST00000088646; ENSMUST00000159151; ENSMUST00000159397; ENSMUST00000159785; ENSMUST00000159903; ENSMUST00000160493; ENSMUST00000160686; ENSMUST00000160769; ENSMUST00000160820; ENSMUST00000160872; ENSMUST00000161048; ENSMUST00000161185; ENSMUST00000161243; ENSMUST00000…	WNK lysine deficient protein kinase 1	Multiple_Complex	TC0600003030.mm.2
	Ptgr1	3.05	5.06	-4.02	0.0038	0.0527	NM_025968; ENSMUST00000030069; BC014865; OTTMUST00000017506; uc008szm.1	prostaglandin reductase 1	Coding	TC0400002744.mm.2
	Birc3	8.01	10.02	-4.03	8.87e-05	0.0031	NM_007464; ENSMUST00000013949; ENSMUST00000115672; ENSMUST00000115673; ENSMUST00000159323; ENSMUST00000159672; ENSMUST00000161099; ENSMUST00000161642; BC011338; OTTMUST00000048783; OTTMUST00000048784; OTTMUST00000086727; OTTMUST00000086728; OTTMUST00000086729; OTTMUST00000086730; OTTMUST00000086731; uc009oda.1; uc009odb.2; uc009odc.1; uc009odd.2	baculoviral IAP repeat-containing 3	Multiple_Complex	TC0900001722.mm.2
	Etv6	9.58	11.59	-4.04	1.32e-05	0.0007	NM_007961; ENSMUST00000081028; ENSMUST00000111963; ENSMUST00000145869; ENSMUST00000164648; ENSMUST00000169529; BC052163; OTTMUST00000064123; OTTMUST00000064124; OTTMUST00000064125; OTTMUST00000092386; OTTMUST00000092389	ets variant 6	Multiple_Complex	TC0600001579.mm.2
	Slc39a8	4.96	6.97	-4.04	0.0001	0.004	NM_001135149; NM_001135150; NM_026228; ENSMUST00000029810; ENSMUST00000081978; ENSMUST00000133810; ENSMUST00000139953; ENSMUST00000167390; ENSMUST00000180196; BC006731; OTTMUST00000059723; OTTMUST00000059724; OTTMUST00000059725; OTTMUST00000059726; uc008rma.2; uc008rmb.2; uc008rmc.1; uc012cyh.1; uc012cyi.1	solute carrier family 39 (metal ion transporter), member 8	Multiple_Complex	TC0300001378.mm.2
	Tomm34	4.98	6.99	-4.04	9.31e-05	0.0031	NM_025996; ENSMUST00000018466; ENSMUST00000109384; ENSMUST00000132602; BC018278; OTTMUST00000038587; OTTMUST00000038588; OTTMUST00000038589	translocase of outer mitochondrial membrane 34	Multiple_Complex	TC0200005102.mm.2
	Il10ra	6.12	8.14	-4.05	2.34e-05	0.0011	NM_008348; ENSMUST00000034594; ENSMUST00000176222; ENSMUST00000176808; OTTMUST00000110675; OTTMUST00000110676; OTTMUST00000110677; uc009pfn.1; uc009pfo.1; uc009pfp.1	interleukin 10 receptor, alpha	Coding	TC0900002197.mm.2
	Rb1	4.54	6.56	-4.05	5.01e-05	0.0019	ENSMUST00000170967; OTTMUST00000092876	retinoblastoma 1	NonCoding	TC1400002387.mm.2
	Ttc13	7.01	9.03	-4.05	4.46e-07	4.54e-05	NM_145607; ENSMUST00000041614; ENSMUST00000117624; ENSMUST00000118134; ENSMUST00000126674; ENSMUST00000127167; ENSMUST00000128390; ENSMUST00000130344; ENSMUST00000131633; ENSMUST00000140350; BC079851; OTTMUST00000076888; OTTMUST00000076889; OTTMUST00000076890; OTTMUST00000076891; OTTMUST00000076892; OTTMUST00000076893; OTTMUST00000076894; OTTMUST00000076895; OTTMUST00000076896; uc009nxh.1; uc009n…	tetratricopeptide repeat domain 13	Multiple_Complex	TC0800003173.mm.2
	Smap1	9.95	11.97	-4.06	0.0004	0.0094	NM_028534; ENSMUST00000027339; ENSMUST00000129254; ENSMUST00000133398; ENSMUST00000136506; ENSMUST00000141330; ENSMUST00000148710; ENSMUST00000149737; BC006946; OTTMUST00000065602; OTTMUST00000065603; OTTMUST00000065604; OTTMUST00000065710; OTTMUST00000065711; OTTMUST00000065712; OTTMUST00000065836; uc007ami.1	small ArfGAP 1	Multiple_Complex	TC0100002067.mm.2
	Sipa1l2	5.43	7.45	-4.07	2.06e-05	0.001	NM_001081337; ENSMUST00000108775; BC150682; uc009nye.1; uc009nyf.1	signal-induced proliferation-associated 1 like 2	Coding	TC0800003184.mm.2
	Igf2bp3	6.76	8.79	-4.08	7.18e-07	6.67e-05	NM_023670; ENSMUST00000031838; BC045138; BC049082; uc009bwi.2; uc009bwk.2	insulin-like growth factor 2 mRNA binding protein 3	Coding	TC0600002237.mm.2
	Xaf1	3.34	5.37	-4.08	0.0007	0.0154	NM_001037713; ENSMUST00000094041; ENSMUST00000140842; ENSMUST00000142921; ENSMUST00000146233; ENSMUST00000151440; OTTMUST00000013799; OTTMUST00000013800; OTTMUST00000013801; OTTMUST00000013802; OTTMUST00000084527; uc007jyq.2; uc007jyr.2; uc011xyi.1	XIAP associated factor 1	Multiple_Complex	TC1100000989.mm.2
	Ets2	6.55	8.59	-4.12	2.45e-05	0.0011	NM_011809; ENSMUST00000023612; ENSMUST00000140544; ENSMUST00000143554; ENSMUST00000145509; ENSMUST00000155226; BC005486; BC005504; OTTMUST00000066803; OTTMUST00000066804; OTTMUST00000066805; OTTMUST00000066806; OTTMUST00000066807; uc008ace.2	E26 avian leukemia oncogene 2, 3 domain; E26 avian leukemia oncogene 2, 3' domain	Multiple_Complex	TC1600001071.mm.2
	Mfge8	6.36	8.41	-4.13	3.39e-06	0.0002	NM_001045489; NM_008594; ENSMUST00000032825; ENSMUST00000107409; BC003892; BC003904; uc009hxz.1; uc009hya.1; uc009hyb.1	milk fat globule-EGF factor 8 protein	Coding	TC0700003552.mm.2
	Txnrd3	3.13	5.17	-4.13	0.0001	0.0034	NM_001178058; NM_001178059; NM_001178060; NM_153162; ENSMUST00000000828; ENSMUST00000101171; BC076605; OTTMUST00000050185; OTTMUST00000050186; uc009cwj.1; uc012eou.1	thioredoxin reductase 3	Coding	TC0600001051.mm.2
	Gm10134	4.85	6.9	-4.14	6.36e-06	0.0004	ENSMUST00000074761	predicted gene 10134 [Source:MGI Symbol;Acc:MGI:3642322]	Coding	TC0200000485.mm.2
	St14	3.41	5.47	-4.15	0.0004	0.0103	NM_011176; ENSMUST00000034478; ENSMUST00000123557; ENSMUST00000133904; ENSMUST00000148789; BC005496; OTTMUST00000073883; OTTMUST00000073884; OTTMUST00000073885; OTTMUST00000073886; uc009ori.1	suppression of tumorigenicity 14 (colon carcinoma)	Multiple_Complex	TC0900001978.mm.2
	Klf6	8	10.05	-4.16	6.08e-06	0.0004	NM_011803; ENSMUST00000000080; BC020042; uc007pjw.1	Kruppel-like factor 6	Coding	TC1300000028.mm.2
	Raly; a	10.11	12.17	-4.18	8.4e-05	0.0029	NM_001139511; NM_001139512; NM_001139513; NM_015770; NM_023130; ENSMUST00000029120; ENSMUST00000029123; ENSMUST00000058089; ENSMUST00000109697; ENSMUST00000109701; ENSMUST00000116389; ENSMUST00000125872; ENSMUST00000129137; ENSMUST00000132342; ENSMUST00000137333; ENSMUST00000140713; ENSMUST00000145202; ENSMUST00000148300; ENSMUST00000148402; ENSMUST00000151578; ENSMUST00000152038; BC004851; BC016…	hnRNP-associated with lethal yellow; nonagouti	Multiple_Complex	TC0200002352.mm.2
	Appl2	5.94	8	-4.19	2.61e-05	0.0012	NM_145220; ENSMUST00000020500; ENSMUST00000127788; ENSMUST00000130285; ENSMUST00000133719; ENSMUST00000141048; ENSMUST00000146876; ENSMUST00000147118; ENSMUST00000147582; ENSMUST00000148096; ENSMUST00000150351; ENSMUST00000150685; ENSMUST00000176294; ENSMUST00000176675; ENSMUST00000177187; BC048906; OTTMUST00000068884; OTTMUST00000069007; OTTMUST00000069201; OTTMUST00000069202; OTTMUST00000069203…	adaptor protein, phosphotyrosine interaction, PH domain and leucine zipper containing 2	Multiple_Complex	TC1000002586.mm.2
	Dtna	3.71	5.78	-4.19	2.96e-05	0.0013	NM_001285807; NM_001285808; NM_001285810; NM_001285811; NM_001285813; NM_001285817; NM_010087; NM_207650; ENSMUST00000047954; ENSMUST00000115832; BC040364; BC050765; uc029tlz.1	dystrobrevin alpha	Multiple_Complex	TC1800000179.mm.2
	Ifi202b; Ifi205	3.45	5.52	-4.19	1.6e-05	0.0008	NM_008327; NM_011940; NM_172648; ENSMUST00000059226; BC018233; BC040425; BC055888; uc007dsk.2; uc007dsm.2; uc011wwx.1	interferon activated gene 202B; interferon activated gene 205	Coding	TC0100003599.mm.2
	Nfix	9.15	11.23	-4.22	3.24e-06	0.0002	NM_001081981; NM_001081982; NM_010906; ENSMUST00000076715; ENSMUST00000099070; ENSMUST00000109762; ENSMUST00000109764; ENSMUST00000126806; ENSMUST00000132236; ENSMUST00000148644; ENSMUST00000148746; BC003766; OTTMUST00000052707; OTTMUST00000052708; OTTMUST00000052709; OTTMUST00000052710; OTTMUST00000052711; OTTMUST00000052712; OTTMUST00000086524; OTTMUST00000086525	nuclear factor I/X	Multiple_Complex	TC0800002589.mm.2
	Slc36a1	6.01	8.08	-4.22	1.89e-06	0.0001	NM_153139; ENSMUST00000020499; ENSMUST00000108867; ENSMUST00000108872; ENSMUST00000147506; ENSMUST00000152336; BC138556; BC138558; OTTMUST00000012655; OTTMUST00000012656; OTTMUST00000012657; OTTMUST00000012658; uc007izc.1; uc007izd.1; uc007ize.1	solute carrier family 36 (proton/amino acid symporter), member 1	Multiple_Complex	TC1100000644.mm.2
	E430025E21Rik	8.63	10.72	-4.24	5.89e-06	0.0004	NM_153548; ENSMUST00000022976; BC034070; BC040815; BC067035; uc007vxs.1; uc007vxt.1; uc011ztc.1	RIKEN cDNA E430025E21 gene	Coding	TC1500001596.mm.2
	Gna12	8.06	10.14	-4.24	3.4e-05	0.0014	NM_010302; ENSMUST00000000153; BC111810; OTTMUST00000061066; uc009aih.1	guanine nucleotide binding protein, alpha 12	Coding	TC0500003516.mm.2
	Rela	12.99	15.08	-4.25	1e-05	0.0005	NM_009045; ENSMUST00000025867; BC003818; BC094053; OTTMUST00000040255; uc008gee.1; uc008gef.1	v-rel reticuloendotheliosis viral oncogene homolog A (avian)	Coding	TC1900000078.mm.2
	Gstm4	4.06	6.16	-4.29	0.0004	0.0105	NM_001160411; NM_026764; ENSMUST00000029489; ENSMUST00000106670; ENSMUST00000178808; BC030444; OTTMUST00000016577; OTTMUST00000016578; uc008qxy.2; uc012cvz.1	glutathione S-transferase, mu 4	Coding	TC0300002728.mm.2
	Mapkapk3	4.23	6.34	-4.3	0.0003	0.0079	NM_178907; ENSMUST00000035194; ENSMUST00000128175; ENSMUST00000134682; ENSMUST00000141596; ENSMUST00000141674; ENSMUST00000143487; ENSMUST00000155860; BC031467; OTTMUST00000074887; OTTMUST00000074888; OTTMUST00000074889; OTTMUST00000074890; OTTMUST00000074891; OTTMUST00000074892; OTTMUST00000074894; uc009rkx.1; uc009rky.1; uc009rkz.1; uc009rla.1; uc009rlb.1; uc012hab.1; uc012hac.1	mitogen-activated protein kinase-activated protein kinase 3	Multiple_Complex	TC0900003024.mm.2
	Mta3	8.47	10.58	-4.31	0.001	0.0197	NM_001171052; NM_001171053; NM_001171054; NM_054082; ENSMUST00000067826; ENSMUST00000112349; ENSMUST00000112350; ENSMUST00000112352; ENSMUST00000175920; ENSMUST00000176054; ENSMUST00000176816; ENSMUST00000177069; ENSMUST00000177416; BC022124; BC099960; OTTMUST00000041971; OTTMUST00000042045; OTTMUST00000042046; OTTMUST00000042047; OTTMUST00000042048; OTTMUST00000110169; OTTMUST00000110170; OTTMUS…	metastasis associated 3	Multiple_Complex	TC1700001247.mm.2
	Gm10719	7.65	9.77	-4.33	0.0082	0.0903	ENSMUST00000099047; ENSMUST00000099049; ENSMUST00000179272	predicted gene 10719 [Source:MGI Symbol;Acc:MGI:3641690]	Coding	TC0900000005.mm.2
	Sub1	10.8	12.91	-4.33	4.9e-05	0.0019	NM_011294; ENSMUST00000022816; ENSMUST00000110504; ENSMUST00000129533; ENSMUST00000134414; BC010967; OTTMUST00000057571; OTTMUST00000057572; OTTMUST00000057573; OTTMUST00000057574; uc007vhj.1	SUB1 homolog (S. cerevisiae)	Multiple_Complex	TC1500001217.mm.2
	Atp6v0c; Atp6v0c-ps2	12.5	14.62	-4.34	6.75e-06	0.0004	NM_009729; NR_037854; ENSMUST00000024932; ENSMUST00000098862; ENSMUST00000148541; ENSMUST00000150647; ENSMUST00000151061; ENSMUST00000156061; BC083129; BC099475; BC132267; BC132611; OTTMUST00000058234; OTTMUST00000058235; OTTMUST00000058236; OTTMUST00000058237; OTTMUST00000058238; OTTMUST00000058239; uc008aup.2	ATPase, H+ transporting, lysosomal V0 subunit C; ATPase, H+ transporting, lysosomal V0 subunit C, pseudogene 2	Multiple_Complex	TC1700001619.mm.2
	Galnt2	7.42	9.54	-4.35	3.18e-05	0.0014	NM_139272; ENSMUST00000034458; ENSMUST00000142547; ENSMUST00000142578; ENSMUST00000147911; BC053063; BC059818; OTTMUST00000064568; OTTMUST00000064570; OTTMUST00000064571; OTTMUST00000064572; uc009nwz.2	UDP-N-acetyl-alpha-D-galactosamine:polypeptide N-acetylgalactosaminyltransferase 2	Multiple_Complex	TC0800003237.mm.2
	Ifitm3	14.44	16.56	-4.35	4.77e-06	0.0003	NM_025378; ENSMUST00000026565; BC010291; OTTMUST00000097290; uc009kjc.1	interferon induced transmembrane protein 3	Coding	TC0700004515.mm.2
	Atad2	9.08	11.21	-4.36	0.002	0.0332	NM_027435; ENSMUST00000038194; uc007vtf.1; uc007vtg.1; uc007vth.1	ATPase family, AAA domain containing 2	Multiple_Complex	TC1500001568.mm.2
	Cdca3	7.01	9.14	-4.36	0.0005	0.0112	NM_013538; ENSMUST00000024270; ENSMUST00000131847; ENSMUST00000134637; ENSMUST00000136692; ENSMUST00000150120; ENSMUST00000151674; BC002006; OTTMUST00000059621; OTTMUST00000059622; OTTMUST00000059623; OTTMUST00000059624; OTTMUST00000059625; OTTMUST00000059626; uc009dsc.2	cell division cycle associated 3	Multiple_Complex	TC0600001433.mm.2
	Nfkb2	5.23	7.37	-4.4	7.35e-07	6.77e-05	NM_001177369; NM_001177370; NM_019408; ENSMUST00000073116; ENSMUST00000111881; BC027423; uc008hst.2; uc008hsu.2; uc008hsv.1; uc008hsx.2; uc008hsy.2; uc008hsz.1; uc008hta.1	nuclear factor of kappa light polypeptide gene enhancer in B cells 2, p49/p100	Coding	TC1900000689.mm.2
	Atp6v0c	11.95	14.09	-4.41	4.98e-07	4.96e-05	uc009bjh.1	ATPase, H+ transporting, lysosomal V0 subunit C	Multiple_Complex	TC0600000361.mm.2
	Lclat1	6.85	9	-4.42	9e-05	0.0031	NM_001081071; NM_001177967; NM_001177968; ENSMUST00000067545; ENSMUST00000130574; ENSMUST00000131335; ENSMUST00000134149; ENSMUST00000149064; BC147499; BC150884; BC158076; BC158079; OTTMUST00000078197; OTTMUST00000078198; OTTMUST00000078199; OTTMUST00000078200; OTTMUST00000078201; uc008dnh.2; uc012awz.1; uc012axa.1	lysocardiolipin acyltransferase 1	Multiple_Complex	TC1700001150.mm.2
	Ctsd; Ifitm10	17.5	19.65	-4.44	6.43e-07	6.1e-05	NM_009983; NM_177265; ENSMUST00000059223; ENSMUST00000066401; ENSMUST00000084412; ENSMUST00000105988; ENSMUST00000123543; ENSMUST00000131791; ENSMUST00000133843; ENSMUST00000140032; ENSMUST00000151120; ENSMUST00000153679; BC049666; BC054758; BC057931; OTTMUST00000045191; OTTMUST00000045192; OTTMUST00000045193; OTTMUST00000045194; OTTMUST00000045195; OTTMUST00000045196; OTTMUST00000045257; OTTMUST…	cathepsin D; interferon induced transmembrane protein 10	Multiple_Complex	TC0700004565.mm.2
	Pik3c2a	7.66	9.81	-4.45	2.64e-05	0.0012	NM_011083; ENSMUST00000170430; uc009jjg.1; uc009jjh.1; uc009jji.1; uc012fsn.1; uc012fso.1	phosphatidylinositol 3-kinase, C2 domain containing, alpha polypeptide	Multiple_Complex	TC0700004157.mm.2
	Csnk1e	7.33	9.49	-4.48	0.0001	0.0037	NM_001289898; NM_001289899; NM_013767; ENSMUST00000117786; ENSMUST00000120859; ENSMUST00000122044; ENSMUST00000127155; ENSMUST00000135519; ENSMUST00000136003; ENSMUST00000137028; ENSMUST00000144790; ENSMUST00000145740; ENSMUST00000156043; ENSMUST00000156513; BC026127; OTTMUST00000073380; OTTMUST00000073381; OTTMUST00000073382; OTTMUST00000073383; OTTMUST00000073384; OTTMUST00000073385; OTTMUST000…	casein kinase 1, epsilon	Multiple_Complex	TC1500001872.mm.2
	Mapk14	8.25	10.42	-4.5	1.39e-05	0.0007	NM_001168508; NM_001168513; NM_001168514; NM_011951; ENSMUST00000004990; ENSMUST00000062694; ENSMUST00000114752; ENSMUST00000114754; ENSMUST00000114758; ENSMUST00000124886; ENSMUST00000151613; BC012235; BC085303; OTTMUST00000047771; OTTMUST00000047772; OTTMUST00000047773; OTTMUST00000047774; OTTMUST00000047775; OTTMUST00000047776; OTTMUST00000047777; uc008brl.2; uc008brm.2; uc008brn.1; uc012aoi.1…	mitogen-activated protein kinase 14	Multiple_Complex	TC1700000484.mm.2
	Pld2	4.67	6.86	-4.56	4.66e-05	0.0018	NM_008876; ENSMUST00000018429; ENSMUST00000108556; ENSMUST00000108557; ENSMUST00000130678; ENSMUST00000146248; ENSMUST00000157075; ENSMUST00000179806; BC068317; OTTMUST00000013631; OTTMUST00000013632; OTTMUST00000013633; OTTMUST00000013634; OTTMUST00000013635; OTTMUST00000046904; OTTMUST00000111316	phospholipase D2	Multiple_Complex	TC1100000956.mm.2
	Syngr2	10.74	12.93	-4.56	5.63e-06	0.0003	NM_009304; ENSMUST00000026649; ENSMUST00000120928; ENSMUST00000143852; ENSMUST00000175737; ENSMUST00000176936; ENSMUST00000177131; ENSMUST00000177241; BC004829; OTTMUST00000007955; OTTMUST00000007956; OTTMUST00000076392; OTTMUST00000110669; OTTMUST00000110670; OTTMUST00000110671; OTTMUST00000110672; uc007mnw.2; uc007mnx.2	synaptogyrin 2	Multiple_Complex	TC1100004283.mm.2
	Nt5c3b	8.54	10.74	-4.59	2.25e-05	0.0011	NM_001102650; NM_026561; ENSMUST00000092688; ENSMUST00000092689; ENSMUST00000107397; ENSMUST00000107398; ENSMUST00000107399; ENSMUST00000130666; ENSMUST00000135557; ENSMUST00000140034; ENSMUST00000140381; ENSMUST00000154692; ENSMUST00000155025; BC015307; OTTMUST00000014171; OTTMUST00000014172; OTTMUST00000014173; OTTMUST00000014174; OTTMUST00000014175; OTTMUST00000014176; OTTMUST00000014177; OTTM…	5-nucleotidase, cytosolic IIIB; 5'-nucleotidase, cytosolic IIIB	Multiple_Complex	TC1100003771.mm.2
	Sod2	9.13	11.33	-4.6	1.1e-07	1.52e-05	NM_013671; ENSMUST00000007012; BC010548; uc008alv.1	superoxide dismutase 2, mitochondrial	Multiple_Complex	TC1700000148.mm.2
	Tgoln1; Tgoln2	7.37	9.57	-4.6	4.81e-06	0.0003	NM_009443; NM_009444; BC009143; BC141218; BC145542; OTTMUST00000097315	trans-golgi network protein; trans-golgi network protein 2	Coding	TC0600002492.mm.2
	Mt2	8.58	10.79	-4.61	7.92e-05	0.0028	NM_008630; ENSMUST00000034214; BC031758; uc009mvv.1	metallothionein 2	Coding	TC0800001094.mm.2
	Arap2	3.84	6.05	-4.63	0.0003	0.0083	NM_178407; ENSMUST00000076623; ENSMUST00000159470; ENSMUST00000160419; ENSMUST00000160620; ENSMUST00000161911; OTTMUST00000088114; OTTMUST00000088115; OTTMUST00000088116; OTTMUST00000088118; uc008xlz.2; uc008xma.2	ArfGAP with RhoGAP domain, ankyrin repeat and PH domain 2	Multiple_Complex	TC0500002458.mm.2
	Stk17b	7.7	9.92	-4.65	0.0003	0.008	NM_133810; ENSMUST00000027263; BC006579; OTTMUST00000050819; uc007azj.2	serine/threonine kinase 17b (apoptosis-inducing)	Multiple_Complex	TC0100002337.mm.2
	Donson	5.36	7.58	-4.68	2.33e-05	0.0011	NM_021720; ENSMUST00000023682; ENSMUST00000114031; ENSMUST00000117159; ENSMUST00000123893; ENSMUST00000133942; ENSMUST00000136699; ENSMUST00000138560; ENSMUST00000139324; ENSMUST00000144461; ENSMUST00000145833; BC043316; OTTMUST00000047419; OTTMUST00000047420; OTTMUST00000047421; OTTMUST00000047422; OTTMUST00000047423; OTTMUST00000070666; OTTMUST00000070667; OTTMUST00000084751; OTTMUST00000084752…	downstream neighbor of SON	Multiple_Complex	TC1600002182.mm.2
	Emilin2	8.88	11.11	-4.69	7.23e-05	0.0026	NM_145158; ENSMUST00000024849; BC053753; uc008dme.1; uc008dmf.1; uc008dmg.1; uc012awr.1	elastin microfibril interfacer 2	Coding	TC1700002490.mm.2
	Lmf2	7.54	9.77	-4.69	0.002	0.033	NM_178919; ENSMUST00000023283; BC079532; uc007xgd.2; uc007xge.2; uc007xgf.2; uc011zxv.1	lipase maturation factor 2	Coding	TC1500002050.mm.2
	Mnda	4.3	6.53	-4.7	0.0013	0.0232	NM_001033450; ENSMUST00000009340; BC132314; BC132316; BC145397; uc007drx.1	myeloid cell nuclear differentiation antigen	Multiple_Complex	TC0100003889.mm.2
	Rybp	6.98	9.21	-4.7	7.66e-07	7.03e-05	NM_019743; ENSMUST00000101118; BC053016; BC080287; BC138324; BC138325; uc009dbw.1	RING1 and YY1 binding protein	Coding	TC0600002853.mm.2
	Nrp1; Mir1903	6.91	9.15	-4.71	6.99e-05	0.0025	NM_008737; NR_035436; ENSMUST00000026917; BC060129; uc009nzq.2; uc009nzr.2; uc009nzs.1; uc009nzt.2; uc012gng.1	neuropilin 1; microRNA 1903	Multiple_Complex	TC0800001594.mm.2
	Vcpip1	6.74	8.98	-4.72	7.31e-05	0.0026	NM_173443; ENSMUST00000057438; BC059209; OTTMUST00000052491	valosin containing protein (p97)/p47 complex interacting protein 1	Multiple_Complex	TC0100001944.mm.2
	Rpn2	9.12	11.36	-4.73	6.37e-06	0.0004	NM_019642; ENSMUST00000029171; ENSMUST00000116380; ENSMUST00000123639; ENSMUST00000125311; ENSMUST00000126248; ENSMUST00000127252; ENSMUST00000141934; ENSMUST00000142463; ENSMUST00000149924; ENSMUST00000150349; ENSMUST00000156007; BC046806; OTTMUST00000038674; OTTMUST00000038675; OTTMUST00000038676; OTTMUST00000038677; OTTMUST00000038678; OTTMUST00000038679; OTTMUST00000038680; OTTMUST00000038681…	ribophorin II	Multiple_Complex	TC0200002407.mm.2
	Lamp2	13.69	15.94	-4.77	3.3e-07	3.57e-05	NM_001017959; NM_010685; ENSMUST00000016678; ENSMUST00000061755; ENSMUST00000074913; ENSMUST00000136817; ENSMUST00000144663; BC138718; BC138723; OTTMUST00000041711; OTTMUST00000041813; OTTMUST00000041814; OTTMUST00000045313; OTTMUST00000077999; uc009szy.1	lysosomal-associated membrane protein 2	Multiple_Complex	TC0X00002085.mm.2
	Rai14	6.53	8.79	-4.78	9.52e-05	0.0032	NM_001166408; NM_030690; ENSMUST00000090339; ENSMUST00000169385; BC052458; uc007vgl.1; uc007vgm.1; uc007vgn.2; uc007vgo.2	retinoic acid induced 14	Multiple_Complex	TC1500001207.mm.2
	Csrp1	7.27	9.53	-4.81	3.18e-05	0.0014	NM_007791; ENSMUST00000027677; ENSMUST00000097561; BC006912; OTTMUST00000051741; OTTMUST00000051742; uc007cto.1	cysteine and glycine-rich protein 1	Coding	TC0100001252.mm.2
	Man2b1	6.41	8.68	-4.81	1.85e-06	0.0001	NM_010764; ENSMUST00000034121; BC005430; uc009mpk.1	mannosidase 2, alpha B1	Coding	TC0800000983.mm.2
	Rnf19b	6.5	8.77	-4.81	1.51e-05	0.0008	NM_029219; ENSMUST00000030584; ENSMUST00000097874; ENSMUST00000130803; ENSMUST00000147238; ENSMUST00000152565; ENSMUST00000168461; OTTMUST00000022139; OTTMUST00000022140; OTTMUST00000022141; OTTMUST00000022142; uc008uvw.2; uc008uvx.2; uc008uvy.2	ring finger protein 19B	Multiple_Complex	TC0400001510.mm.2
	Scd2; Mir5114	12.22	14.49	-4.82	7.85e-05	0.0028	NM_009128; NR_039574; ENSMUST00000026221; BC040384; uc008hpp.2; uc029tsk.1	stearoyl-Coenzyme A desaturase 2; microRNA 5114	Multiple_Complex	TC1900000646.mm.2
	Tbx20	4.43	6.7	-4.82	0.0004	0.0093	NM_001205085; NM_020496; NM_194263; ENSMUST00000052946; ENSMUST00000166018; uc009ope.2; uc009opf.2; uc009opg.2; uc029wyb.1	T-box 20	Multiple_Complex	TC0900001925.mm.2
	Alox5	5.25	7.52	-4.84	6.25e-05	0.0023	NM_009662; ENSMUST00000026795; ENSMUST00000164547; ENSMUST00000167174; ENSMUST00000167447; ENSMUST00000167585; ENSMUST00000169625; ENSMUST00000170186; BC139102; BC141213; OTTMUST00000093640; OTTMUST00000093641; OTTMUST00000093642; OTTMUST00000093643; OTTMUST00000093644; OTTMUST00000093645; OTTMUST00000093646; uc009dkc.1; uc009dkd.1	arachidonate 5-lipoxygenase	Multiple_Complex	TC0600002975.mm.2
	H2-Q4	4.83	7.11	-4.85	7.27e-06	0.0004	NM_001143689; ENSMUST00000081435; ENSMUST00000173975; BC010602; OTTMUST00000095617; OTTMUST00000095618; uc008chm.2	histocompatibility 2, Q region locus 4	Multiple_Complex	TC1700000684.mm.2
	Mtpn	10.45	12.73	-4.86	1.1e-05	0.0006	NM_008098; ENSMUST00000031866; BC043084; BC054811; OTTMUST00000059106; uc009bit.2	myotrophin	Multiple_Complex	TC0600002070.mm.2
	Ext1	6.33	8.62	-4.87	7.25e-05	0.0026	NM_010162; ENSMUST00000077273; ENSMUST00000110244; ENSMUST00000133362; ENSMUST00000140798; BC004741; OTTMUST00000046534; OTTMUST00000046535; OTTMUST00000046536; OTTMUST00000056056; uc007vrh.2	exostoses (multiple) 1	Multiple_Complex	TC1500001511.mm.2
	Pla2g7	3.58	5.86	-4.88	0.0004	0.0092	NM_013737; ENSMUST00000024706; ENSMUST00000163489; ENSMUST00000165706; ENSMUST00000167214; ENSMUST00000167418; ENSMUST00000169694; BC010726; OTTMUST00000065070; OTTMUST00000094237; OTTMUST00000094238; OTTMUST00000094239; OTTMUST00000094240; OTTMUST00000094241; uc008cpd.1; uc008cpe.1; uc012atr.1	phospholipase A2, group VII (platelet-activating factor acetylhydrolase, plasma)	Multiple_Complex	TC1700000835.mm.2
	Rnd1	4.65	6.94	-4.88	1.2e-05	0.0006	NM_172612; ENSMUST00000003451; ENSMUST00000109149; ENSMUST00000120997; BC048531; OTTMUST00000071932; OTTMUST00000071933; OTTMUST00000071934; uc007xnh.1; uc007xni.1; uc007xnj.1	Rho family GTPase 1	Coding	TC1500002183.mm.2
	Slc43a2	7.36	9.65	-4.89	2.7e-06	0.0002	NM_001199283; NM_001199284; NM_173388; ENSMUST00000042561; ENSMUST00000108433; ENSMUST00000127226; ENSMUST00000134112; ENSMUST00000143035; ENSMUST00000145901; ENSMUST00000149727; ENSMUST00000151891; ENSMUST00000152775; ENSMUST00000155981; ENSMUST00000169547; BC042513; OTTMUST00000014018; OTTMUST00000014019; OTTMUST00000014020; OTTMUST00000014021; OTTMUST00000014022; OTTMUST00000014023; OTTMUST000…	solute carrier family 43, member 2	Multiple_Complex	TC1100001072.mm.2
	Myh9	14.05	16.35	-4.91	1.94e-05	0.0009	NM_022410; ENSMUST00000016771; ENSMUST00000123101; ENSMUST00000124844; ENSMUST00000126796; ENSMUST00000129453; ENSMUST00000134878; ENSMUST00000139729; OTTMUST00000039563; OTTMUST00000039564; OTTMUST00000039565; OTTMUST00000039566; OTTMUST00000039567; OTTMUST00000039568; OTTMUST00000039569; uc011zvk.1	myosin, heavy polypeptide 9, non-muscle	Multiple_Complex	TC1500001819.mm.2
	Rapgef5	6.46	8.76	-4.92	0.0008	0.0162	NM_175930; ENSMUST00000109691; BC046627; uc007pib.2; uc007pic.1	Rap guanine nucleotide exchange factor (GEF) 5	Multiple_Complex	TC1200001314.mm.2
	Zfp385a	5.75	8.05	-4.92	1.43e-06	0.0001	NM_013866; ENSMUST00000168828; BC017644; uc007xxz.1; uc007xya.1	zinc finger protein 385A	Coding	TC1500002317.mm.2
	Tank	8.77	11.07	-4.93	0.0006	0.0137	NM_001164071; NM_001164072; NM_011529; ENSMUST00000078074; ENSMUST00000112494; ENSMUST00000112495; ENSMUST00000112501; ENSMUST00000112502; ENSMUST00000136688; ENSMUST00000139533; ENSMUST00000141544; ENSMUST00000143515; ENSMUST00000145632; ENSMUST00000154693; BC026148; OTTMUST00000031374; OTTMUST00000031375; OTTMUST00000031376; OTTMUST00000031377; OTTMUST00000031378; OTTMUST00000031379; OTTMUST000…	TRAF family member-associated Nf-kappa B activator	Multiple_Complex	TC0200000923.mm.2
	Nabp1	5.48	7.79	-4.95	0.0001	0.0041	NM_028696; ENSMUST00000027279; BC095967; BC131923; BC132532; uc007axm.1; uc007axn.1; uc007axo.1; uc007axp.1	nucleic acid binding protein 1	Multiple_Complex	TC0100002305.mm.2
	Usp22	7.47	9.78	-4.96	4.14e-06	0.0003	NM_001004143; ENSMUST00000041683; ENSMUST00000173525; ENSMUST00000174035; ENSMUST00000174220; ENSMUST00000174301; BC080737; OTTMUST00000012927; OTTMUST00000097182; OTTMUST00000097183; OTTMUST00000097184; OTTMUST00000097185; uc007jhc.2; uc029rma.1	ubiquitin specific peptidase 22	Multiple_Complex	TC1100002904.mm.2
	Fam13a	3.49	5.81	-4.97	4.11e-06	0.0003	NM_153574; ENSMUST00000089860; ENSMUST00000173193; ENSMUST00000173712; ENSMUST00000174307; BC080861; OTTMUST00000094896; OTTMUST00000094897; OTTMUST00000094898; OTTMUST00000094900; uc009cdi.1	family with sequence similarity 13, member A	Multiple_Complex	TC0600002381.mm.2
	Atp8b4	9.52	11.85	-5.01	2.17e-07	2.5e-05	NM_001080944; ENSMUST00000040128; ENSMUST00000040149; ENSMUST00000129187; ENSMUST00000134977; ENSMUST00000147517; OTTMUST00000037414; OTTMUST00000037415; OTTMUST00000037416; OTTMUST00000037417; OTTMUST00000037418; uc008mdm.2; uc008mdn.2; uc008mdo.2; uc008mdp.1	ATPase, class I, type 8B, member 4	Multiple_Complex	TC0200004537.mm.2
	Slc6a8	7.38	9.7	-5.01	4.1e-06	0.0003	NM_001142809; NM_001142810; NM_133987; ENSMUST00000033752; ENSMUST00000114464; ENSMUST00000114465; ENSMUST00000114467; ENSMUST00000146796; ENSMUST00000164449; ENSMUST00000166200; ENSMUST00000167828; ENSMUST00000168764; ENSMUST00000168831; ENSMUST00000170574; ENSMUST00000170614; ENSMUST00000171398; BC141067; BC145319; OTTMUST00000042894; OTTMUST00000043446; OTTMUST00000043447; OTTMUST00000043448; …	solute carrier family 6 (neurotransmitter transporter, creatine), member 8	Multiple_Complex	TC0X00000690.mm.2
	Chaf1b	6.2	8.53	-5.02	0.0006	0.0132	NM_028083; ENSMUST00000023666; ENSMUST00000117099; ENSMUST00000120586; ENSMUST00000124313; ENSMUST00000128316; ENSMUST00000142316; ENSMUST00000143006; ENSMUST00000152980; BC013532; OTTMUST00000067449; OTTMUST00000067468; OTTMUST00000067469; OTTMUST00000067470; OTTMUST00000067471; OTTMUST00000067472; OTTMUST00000067473; OTTMUST00000071787; uc008aab.1; uc008aac.1	chromatin assembly factor 1, subunit B (p60)	Multiple_Complex	TC1600001050.mm.2
	Psmd8	10.9	13.23	-5.02	1.21e-07	1.62e-05	NM_026545; ENSMUST00000059642; ENSMUST00000182328; BC004075; BC005717; OTTMUST00000113872; OTTMUST00000113873; uc009gbb.2; uc009vei.1	proteasome (prosome, macropain) 26S subunit, non-ATPase, 8	Coding	TC0700002716.mm.2
	Ywhab	10.28	12.61	-5.02	7.97e-07	7.25e-05	NM_018753; ENSMUST00000018470; ENSMUST00000131288; BC132121; BC138512; OTTMUST00000038595; OTTMUST00000038596; uc008ntp.1	tyrosine 3-monooxygenase/tryptophan 5-monooxygenase activation protein, beta polypeptide	Coding	TC0200002499.mm.2
	Snx5	12.49	14.82	-5.03	6.25e-06	0.0004	NM_001199188; NM_024225; ENSMUST00000028909; ENSMUST00000110030; ENSMUST00000124389; ENSMUST00000125285; ENSMUST00000138745; ENSMUST00000153033; ENSMUST00000155509; ENSMUST00000156936; BC002242; OTTMUST00000007075; OTTMUST00000007076; OTTMUST00000007077; OTTMUST00000007078; OTTMUST00000014634; OTTMUST00000014635; OTTMUST00000014636; OTTMUST00000014637; uc008mqq.3; uc008mqr.3	sorting nexin 5	Multiple_Complex	TC0200004756.mm.2
	Hexim1	6.49	8.82	-5.05	1.99e-06	0.0001	NM_138753; ENSMUST00000053063; BC022111; OTTMUST00000006882; uc007lto.1	hexamethylene bis-acetamide inducible 1	Multiple_Complex	TC1100001706.mm.2
	Znrf1	7.06	9.4	-5.06	3.49e-05	0.0015	NM_001168621; NM_001168622; NM_001168623; NM_133206; ENSMUST00000095176; ENSMUST00000166859; ENSMUST00000168428; ENSMUST00000171182; ENSMUST00000172856; ENSMUST00000173481; ENSMUST00000173506; ENSMUST00000173692; ENSMUST00000173726; ENSMUST00000173781; ENSMUST00000173819; ENSMUST00000173922; ENSMUST00000174333; ENSMUST00000174376; ENSMUST00000174454; BC006765; BC086770; OTTMUST00000098299; OTTMUS…	zinc and ring finger 1	Multiple_Complex	TC0800003235.mm.2
	Bmp2k	11.73	14.07	-5.07	1.29e-05	0.0007	NM_080708; ENSMUST00000035635; ENSMUST00000112974; OTTMUST00000051066; OTTMUST00000051067; uc008yfo.1; uc008yfp.1	BMP2 inducible kinase	Multiple_Complex	TC0500000934.mm.2
	Samd9l	5.8	8.15	-5.09	9.26e-05	0.0031	NM_010156; ENSMUST00000120087; OTTMUST00000073592; OTTMUST00000073604; uc009auy.3	sterile alpha motif domain containing 9-like	Coding	TC0600001787.mm.2
	Agpat4	4.65	7.01	-5.15	2.67e-05	0.0012	NM_026644; ENSMUST00000024594; ENSMUST00000164143; ENSMUST00000167792; ENSMUST00000167905; ENSMUST00000170858; ENSMUST00000172259; BC047281; OTTMUST00000093804; OTTMUST00000093805; OTTMUST00000093806; OTTMUST00000093822; OTTMUST00000093823; OTTMUST00000093824; uc008akm.1	1-acylglycerol-3-phosphate O-acyltransferase 4 (lysophosphatidic acid acyltransferase, delta)	Multiple_Complex	TC1700000117.mm.2
	Emc2	6.86	9.22	-5.15	0.0025	0.0399	NM_025736; ENSMUST00000022962; BC004716; uc007vpm.1	ER membrane protein complex subunit 2	Coding	TC1500000344.mm.2
	Pcyox1	5.27	7.64	-5.18	8.74e-06	0.0005	NM_025823; ENSMUST00000032065; ENSMUST00000129650; ENSMUST00000131500; ENSMUST00000153723; BC028308; OTTMUST00000056866; OTTMUST00000056867; OTTMUST00000056868; OTTMUST00000056869; uc009cro.2	prenylcysteine oxidase 1	Multiple_Complex	TC0600002635.mm.2
	Helz2	5.71	8.1	-5.23	2.3e-05	0.0011	NM_183162; ENSMUST00000094203; ENSMUST00000108831; ENSMUST00000121484; ENSMUST00000149417; ENSMUST00000155049; OTTMUST00000040045; OTTMUST00000040046; OTTMUST00000040047; OTTMUST00000040050; uc008oln.1; uc008olo.1; uc008olp.1	helicase with zinc finger 2, transcriptional coactivator	Multiple_Complex	TC0200005438.mm.2
	Zhx1	6.02	8.42	-5.28	0.0006	0.0135	NM_001042438; NM_009572; ENSMUST00000070143; ENSMUST00000110168; ENSMUST00000175805; ENSMUST00000176270; ENSMUST00000176713; ENSMUST00000177276; BC054543; OTTMUST00000109936; OTTMUST00000109937; OTTMUST00000109940; OTTMUST00000109941; OTTMUST00000109942	zinc fingers and homeoboxes 1	Multiple_Complex	TC1500002342.mm.2
	Plxnd1	7.12	9.53	-5.29	4.51e-06	0.0003	NM_026376; ENSMUST00000015511; ENSMUST00000123165; ENSMUST00000131590; OTTMUST00000050306; OTTMUST00000050307; OTTMUST00000050308; uc009djn.1	plexin D1	Multiple_Complex	TC0600002965.mm.2
	Slc9a9	6.12	8.52	-5.3	0.0002	0.0046	NM_177909; ENSMUST00000033463; ENSMUST00000162329; ENSMUST00000162870; BC099942; BC153825; OTTMUST00000081766; OTTMUST00000081767; OTTMUST00000081768; uc009ray.2	solute carrier family 9 (sodium/hydrogen exchanger), member 9	Multiple_Complex	TC0900001182.mm.2
	Nsfl1c	10.35	12.76	-5.31	8.57e-07	7.67e-05	NM_198326; ENSMUST00000028949; ENSMUST00000089140; ENSMUST00000103160; ENSMUST00000125270; ENSMUST00000133197; ENSMUST00000134081; ENSMUST00000139229; ENSMUST00000146695; ENSMUST00000153333; ENSMUST00000156182; BC050936; OTTMUST00000037573; OTTMUST00000037574; OTTMUST00000037575; OTTMUST00000037576; OTTMUST00000037577; OTTMUST00000037578; OTTMUST00000037707; OTTMUST00000037708; OTTMUST00000037709…	NSFL1 (p97) cofactor (p47)	Multiple_Complex	TC0200002261.mm.2
	Tmbim6	10.77	13.18	-5.32	9.36e-08	1.36e-05	NM_001171034; NM_001171035; NM_001171036; NM_026669; ENSMUST00000023749; ENSMUST00000159209; ENSMUST00000159531; ENSMUST00000160454; ENSMUST00000160635; ENSMUST00000161250; ENSMUST00000161778; ENSMUST00000162274; ENSMUST00000162624; BC005588; OTTMUST00000087288; OTTMUST00000087289; OTTMUST00000087290; OTTMUST00000087291; OTTMUST00000087292; OTTMUST00000087293; OTTMUST00000087294; OTTMUST000000872…	transmembrane BAX inhibitor motif containing 6	Multiple_Complex	TC1500001013.mm.2
	Myl12a	10.57	12.99	-5.33	3.97e-07	4.16e-05	NM_026064; ENSMUST00000024846; ENSMUST00000123686; ENSMUST00000126529; ENSMUST00000128179; ENSMUST00000129093; ENSMUST00000148960; ENSMUST00000150456; BC010265; BC029180; OTTMUST00000082460; OTTMUST00000082461; OTTMUST00000082462; OTTMUST00000082463; OTTMUST00000082464; OTTMUST00000082465; OTTMUST00000082466; uc008dlw.1	myosin, light chain 12A, regulatory, non-sarcomeric	Multiple_Complex	TC1700002488.mm.2
	Prune2	8.02	10.43	-5.33	2.67e-07	3.02e-05	NM_181348; ENSMUST00000087689; BC095978; uc008gxd.1; uc008gxf.2; uc008gxg.2; uc008gxh.2; uc008gxi.1; uc008gxj.2; uc008gxk.2	prune homolog 2 (Drosophila)	Multiple_Complex	TC1900000312.mm.2
	Slc11a1	13.42	15.84	-5.33	1.24e-07	1.62e-05	NM_013612; ENSMUST00000027368; ENSMUST00000127487; ENSMUST00000131511; ENSMUST00000133896; ENSMUST00000134189; ENSMUST00000135137; ENSMUST00000136786; ENSMUST00000147233; ENSMUST00000149166; ENSMUST00000155865; BC109137; BC109138; OTTMUST00000040229; OTTMUST00000040230; OTTMUST00000040231; OTTMUST00000040232; OTTMUST00000040233; OTTMUST00000040234; OTTMUST00000040235; OTTMUST00000040236; OTTMUST0…	solute carrier family 11 (proton-coupled divalent metal ion transporters), member 1	Multiple_Complex	TC0100000632.mm.2
	Zdhhc18	7.07	9.5	-5.36	2.86e-07	3.19e-05	NM_001017968; ENSMUST00000084238; ENSMUST00000135999; ENSMUST00000138639; ENSMUST00000142382; ENSMUST00000146464; OTTMUST00000026289; OTTMUST00000026290; OTTMUST00000026291; OTTMUST00000026292; OTTMUST00000026293; uc008vdd.1; uc008vde.1	zinc finger, DHHC domain containing 18	Multiple_Complex	TC0400003708.mm.2
	Rmnd5a	6.43	8.85	-5.37	1.66e-05	0.0008	NM_024288; ENSMUST00000002292; ENSMUST00000123947; ENSMUST00000140696; ENSMUST00000144081; ENSMUST00000149415; BC050876; OTTMUST00000056930; OTTMUST00000056931; OTTMUST00000056932; OTTMUST00000056933; OTTMUST00000056934; uc009cgt.2; uc009cgu.2	required for meiotic nuclear division 5 homolog A (S. cerevisiae)	Multiple_Complex	TC0600002466.mm.2
	Ppp3ca	6.78	9.22	-5.42	3.32e-05	0.0014	NM_008913; ENSMUST00000056758; ENSMUST00000070198; ENSMUST00000124206; ENSMUST00000124777; ENSMUST00000130114; ENSMUST00000130768; BC138612; OTTMUST00000039611; OTTMUST00000039612; OTTMUST00000039614; OTTMUST00000039615; OTTMUST00000039616; OTTMUST00000039617	protein phosphatase 3, catalytic subunit, alpha isoform	Multiple_Complex	TC0300001382.mm.2
	Runx1	7.48	9.93	-5.45	2.36e-06	0.0002	NM_001111021; NM_001111022; NM_001111023; NM_009821; ENSMUST00000023673; ENSMUST00000113956; ENSMUST00000168195; BC069929; uc007zzl.1	runt related transcription factor 1	Multiple_Complex	TC1600002097.mm.2
	Psd3	3.99	6.44	-5.46	7.79e-06	0.0004	NM_177698	pleckstrin and Sec7 domain containing 3	Coding	TSUnmapped00000029.mm.2
	Tmem173	4.84	7.29	-5.46	1.3e-06	0.0001	NM_001289591; NM_001289592; NM_028261; ENSMUST00000115728; BC046640; uc008emt.3; uc008emu.3; uc008emv.3	transmembrane protein 173	Coding	TC1800001181.mm.2
	Gpc1	4.29	6.74	-5.47	7.14e-06	0.0004	NM_016696; ENSMUST00000045970; BC062902; uc007cbs.1	glypican 1	Coding	TC0100000916.mm.2
	Ugt1a2; Ugt1a6a; Ugt1a6b; Ugt1a10; Ugt1a7c; Ugt1a5; Ugt1a9; Ugt1a1	10.42	12.87	-5.47	3.36e-06	0.0002	NM_013701; NM_145079; NM_201410; NM_201641; NM_201642; NM_201643; NM_201644; NM_201645; ENSMUST00000014263; ENSMUST00000049289; ENSMUST00000058237; ENSMUST00000073049; ENSMUST00000073772; ENSMUST00000097659; ENSMUST00000113134; ENSMUST00000113135; ENSMUST00000113137; ENSMUST00000113138; ENSMUST00000113142; ENSMUST00000124852; ENSMUST00000126203; ENSMUST00000138182; ENSMUST00000140092; ENSMUST0000…	UDP glucuronosyltransferase 1 family, polypeptide A2; UDP glucuronosyltransferase 1 family, polypeptide A6A; UDP glucuronosyltransferase 1 family, polypeptide A6B; UDP glycosyltransferase 1 family, polypeptide A10; UDP glucuronosyltransferase 1 family, polypeptide A7C; UDP glucuronosyltransferase 1 family, polypeptide A5; UDP glucuronosyltransferase 1 family, polypeptide A9; UDP glucuronosyltrans…	Multiple_Complex	TC0100000836.mm.2
	Xrn2	12.43	14.89	-5.49	0.003	0.0448	NM_011917; ENSMUST00000028921; ENSMUST00000136136; ENSMUST00000137358; ENSMUST00000147057; BC004028; BC054743; OTTMUST00000037296; OTTMUST00000037297; OTTMUST00000037298; OTTMUST00000037299; uc008msp.1; uc008msq.1; uc008msr.1; uc012cfl.1	5-3 exoribonuclease 2; 5'-3' exoribonuclease 2	Multiple_Complex	TC0200002178.mm.2
	Top1	11.18	13.64	-5.51	4.25e-05	0.0017	NM_009408; ENSMUST00000109468; ENSMUST00000129289; ENSMUST00000133262; ENSMUST00000150039; ENSMUST00000164510; ENSMUST00000164694; OTTMUST00000002309; OTTMUST00000038188; OTTMUST00000038189; OTTMUST00000038190; OTTMUST00000091566; OTTMUST00000091567; uc008nqx.1; uc008nqy.1	topoisomerase (DNA) I	Multiple_Complex	TC0200002452.mm.2
	Itgal	6.61	9.08	-5.54	4.08e-05	0.0016	NM_001253872; NM_001253873; NM_001253874; NM_008400; ENSMUST00000106306; ENSMUST00000117762; ENSMUST00000118405; ENSMUST00000120857; ENSMUST00000170971; BC145094; BC145095; BC145096; BC145802; OTTMUST00000077568; OTTMUST00000077569; OTTMUST00000077570; OTTMUST00000077571; uc009juy.2; uc009juz.2; uc009jva.2; uc009jvb.2; uc012fuc.2	integrin alpha L	Coding	TC0700001841.mm.2
	Rbms1	14.24	16.71	-5.54	6.58e-08	1.01e-05	NM_001141931; NM_001141932; NM_020296; ENSMUST00000028347; ENSMUST00000112509; ENSMUST00000123046; ENSMUST00000125485; ENSMUST00000128866; ENSMUST00000132529; ENSMUST00000151846; ENSMUST00000153555; ENSMUST00000164147; BC016501; BC057866; OTTMUST00000030807; OTTMUST00000030808; OTTMUST00000030809; OTTMUST00000030810; OTTMUST00000031384; OTTMUST00000031385; OTTMUST00000031386; OTTMUST00000031387; …	RNA binding motif, single stranded interacting protein 1	Multiple_Complex	TC0200003607.mm.2
	Id2	7.16	9.64	-5.56	4.69e-07	4.73e-05	NM_010496; ENSMUST00000020974; BC006921; BC053699; uc007nfe.2	inhibitor of DNA binding 2	Coding	TC1200001544.mm.2
	Ust	4.68	7.16	-5.56	1.39e-05	0.0007	NM_177387; ENSMUST00000061601; BC138155; uc007eit.1; uc011xaa.1	uronyl-2-sulfotransferase	Coding	TC1000001708.mm.2
	Aldoc	7.61	10.09	-5.6	1.02e-06	8.65e-05	NM_009657; ENSMUST00000017534; ENSMUST00000102478; ENSMUST00000124090; ENSMUST00000128032; ENSMUST00000148689; ENSMUST00000156039; BC004802; BC008184; OTTMUST00000000365; OTTMUST00000000366; OTTMUST00000000367; OTTMUST00000000368; OTTMUST00000039160; OTTMUST00000039161	aldolase C, fructose-bisphosphate	Multiple_Complex	TC1100001156.mm.2
	Pvr	5.64	8.13	-5.63	1.25e-07	1.62e-05	NM_027514; ENSMUST00000043517; ENSMUST00000159261; ENSMUST00000159413; ENSMUST00000160572; BC013673; BC032283; BC138219; BC138220; OTTMUST00000078105; OTTMUST00000078106; OTTMUST00000078107; OTTMUST00000081421; uc009fno.2; uc009fnp.2	poliovirus receptor	Multiple_Complex	TC0700002507.mm.2
	Sepn1	5.59	8.09	-5.64	9.09e-05	0.0031	NM_029100; ENSMUST00000060435; ENSMUST00000127585; OTTMUST00000026309; OTTMUST00000026310; uc008vfk.1	selenoprotein N, 1	Multiple_Complex	TC0400003741.mm.2
	Pycard	3.49	6	-5.69	8.22e-08	1.23e-05	NM_023258; ENSMUST00000033056; BC008252; OTTMUST00000062448; uc009jxu.2	PYD and CARD domain containing	Coding	TC0700004351.mm.2
	Spn	3.44	5.95	-5.7	1.54e-06	0.0001	NM_001037810; NM_009259; NR_110337; ENSMUST00000049931; ENSMUST00000143713; BC100738; BC100739; BC100740; BC100741; OTTMUST00000072890; OTTMUST00000072891	sialophorin	Multiple_Complex	TC0700004313.mm.2
	Trim30a	3.76	6.27	-5.7	3.54e-06	0.0002	NM_009099; ENSMUST00000076922; ENSMUST00000125762; ENSMUST00000142124; ENSMUST00000152397; BC005447; OTTMUST00000045993; OTTMUST00000045994; OTTMUST00000045995; OTTMUST00000045996; uc009iwh.1; uc009iwi.1; uc012frh.1	tripartite motif-containing 30A	Multiple_Complex	TC0700003943.mm.2
	Dpysl2	7.61	10.13	-5.73	1.77e-06	0.0001	NM_009955; ENSMUST00000022629; BC062955; OTTMUST00000039442; uc007uko.1	dihydropyrimidinase-like 2	Multiple_Complex	TC1400002280.mm.2
	Ssh2	7.66	10.19	-5.76	1.23e-07	1.62e-05	NM_177710; ENSMUST00000037912; ENSMUST00000127890; ENSMUST00000156488; ENSMUST00000180394; ENSMUST00000180545; ENSMUST00000180554; ENSMUST00000181283; BC141392; BC141393; OTTMUST00000014111; OTTMUST00000014113; OTTMUST00000112185; OTTMUST00000112186; OTTMUST00000112187; OTTMUST00000112188; OTTMUST00000112189; uc007kgl.2; uc007kgn.1; uc007kgo.2	slingshot homolog 2 (Drosophila)	Multiple_Complex	TC1100001115.mm.2
	Dusp1	6.78	9.31	-5.8	1.05e-06	8.86e-05	NM_013642; ENSMUST00000025025; ENSMUST00000126178; ENSMUST00000146077; BC006967; OTTMUST00000047766; OTTMUST00000047767; OTTMUST00000084788; uc008bee.2	dual specificity phosphatase 1	Multiple_Complex	TC1700001699.mm.2
	Mertk	4.61	7.15	-5.82	1.76e-06	0.0001	NM_008587; ENSMUST00000014505; ENSMUST00000140221; OTTMUST00000036392; OTTMUST00000036393; uc008mgt.1; uc008mgu.1	c-mer proto-oncogene tyrosine kinase	Multiple_Complex	TC0200001935.mm.2
	Lilrb4a	14.09	16.64	-5.87	1.51e-07	1.83e-05	NM_013532; ENSMUST00000078778; BC006591; BC099532	leukocyte immunoglobulin-like receptor, subfamily B, member 4A	Coding	TC1000003214.mm.2
	Ralgds	5.99	8.55	-5.9	7.44e-06	0.0004	NM_001145834; NM_001145835; NM_001145836; NM_009058; ENSMUST00000028170; ENSMUST00000100241; ENSMUST00000113893; ENSMUST00000128680; ENSMUST00000130281; ENSMUST00000135803; ENSMUST00000137215; ENSMUST00000137513; ENSMUST00000140704; ENSMUST00000146217; BC027225; OTTMUST00000027249; OTTMUST00000027250; OTTMUST00000027251; OTTMUST00000027252; OTTMUST00000027253; OTTMUST00000027254; OTTMUST000000272…	ral guanine nucleotide dissociation stimulator	Multiple_Complex	TC0200000486.mm.2
	Tnfrsf9	5.5	8.06	-5.9	2.13e-06	0.0002	NM_001077508; NM_001077509; NM_011612; ENSMUST00000030808; ENSMUST00000060901; ENSMUST00000105671; ENSMUST00000105672; ENSMUST00000116257; ENSMUST00000126707; ENSMUST00000135169; ENSMUST00000139826; ENSMUST00000146133; BC028507; OTTMUST00000023800; OTTMUST00000023801; OTTMUST00000023802; OTTMUST00000023803; OTTMUST00000023804; OTTMUST00000023805; OTTMUST00000023806; uc008vya.1; uc008vyb.1; uc008v…	tumor necrosis factor receptor superfamily, member 9	Multiple_Complex	TC0400001992.mm.2
	Slc2a6	5.72	8.29	-5.93	0.0003	0.008	NM_001177627; NM_172659; ENSMUST00000045702; ENSMUST00000102890; ENSMUST00000129835; ENSMUST00000135725; ENSMUST00000145742; ENSMUST00000153388; BC141168; OTTMUST00000027825; OTTMUST00000027826; OTTMUST00000027827; OTTMUST00000027828; OTTMUST00000027829; OTTMUST00000027830; uc008iwv.1; uc008iww.1; uc008iwx.1; uc008iwy.1; uc012bst.1; uc012bsu.1	solute carrier family 2 (facilitated glucose transporter), member 6	Multiple_Complex	TC0200003209.mm.2
	Camk2d	8.82	11.39	-5.94	0.0002	0.0046	NM_001025438; NM_001025439; NM_023813; ENSMUST00000066452; ENSMUST00000066466; ENSMUST00000106399; ENSMUST00000106400; ENSMUST00000106401; ENSMUST00000106402; ENSMUST00000129293; ENSMUST00000131156; ENSMUST00000131869; ENSMUST00000134466; ENSMUST00000134987; ENSMUST00000143383; ENSMUST00000145454; ENSMUST00000147043; ENSMUST00000149311; ENSMUST00000163226; ENSMUST00000167417; ENSMUST00000167985; …	calcium/calmodulin-dependent protein kinase II, delta	Multiple_Complex	TC0300001271.mm.2
	Pxdc1	3.85	6.43	-5.95	5.89e-06	0.0004	NM_025831; ENSMUST00000021847; ENSMUST00000053459; ENSMUST00000125037; ENSMUST00000152392; BC037079; OTTMUST00000068591; OTTMUST00000068592; OTTMUST00000068593; OTTMUST00000068594; uc007qbi.1; uc007qbj.1; uc011yyh.1	PX domain containing 1	Multiple_Complex	TC1300001789.mm.2
	Fam107b	6.76	9.35	-6	2.67e-05	0.0012	NM_025626; ENSMUST00000027965; ENSMUST00000115052; ENSMUST00000115053; ENSMUST00000115054; ENSMUST00000115055; ENSMUST00000176254; ENSMUST00000177037; ENSMUST00000177125; BC021353; OTTMUST00000025210; OTTMUST00000025211; OTTMUST00000025212; OTTMUST00000025213; OTTMUST00000111145; OTTMUST00000111148; OTTMUST00000111149; OTTMUST00000111150; uc008iek.1	family with sequence similarity 107, member B	Coding	TC0200000013.mm.2
	Trem1	4.93	7.54	-6.08	2.68e-05	0.0012	NM_021406; ENSMUST00000048782; ENSMUST00000113251; OTTMUST00000040924; OTTMUST00000048305	triggering receptor expressed on myeloid cells 1	Coding	TC1700000932.mm.2
	Osbpl2	5.9	8.5	-6.09	4.96e-06	0.0003	NM_144500; ENSMUST00000040668; ENSMUST00000124225; ENSMUST00000140210; ENSMUST00000142376; BC026804; OTTMUST00000038983; OTTMUST00000038984; OTTMUST00000038985; OTTMUST00000038986; uc008oik.1; uc008oil.1; uc008oim.1	oxysterol binding protein-like 2	Multiple_Complex	TC0200002783.mm.2
	Tram2	6.12	8.74	-6.14	5.65e-06	0.0003	NM_177409; ENSMUST00000037998; BC018212; OTTMUST00000065709	translocating chain-associating membrane protein 2	Multiple_Complex	TC0100002038.mm.2
	Tlr5	3.02	5.64	-6.15	2.14e-07	2.49e-05	NM_016928; ENSMUST00000110997; BC125240; BC125247; BC125261; uc007dyl.1	toll-like receptor 5	Coding	TC0100001754.mm.2
	Mbnl3	3.49	6.12	-6.19	6.09e-08	9.52e-06	NM_134163; ENSMUST00000041495; ENSMUST00000114875; ENSMUST00000114876; ENSMUST00000136404; ENSMUST00000148116; ENSMUST00000150014; ENSMUST00000156028; BC057157; OTTMUST00000042436; OTTMUST00000042437; OTTMUST00000042438; OTTMUST00000042439; OTTMUST00000042440; OTTMUST00000042441; OTTMUST00000042442; uc009tdt.1; uc009tdu.1; uc009tdv.1	muscleblind-like 3 (Drosophila)	Multiple_Complex	TC0X00002192.mm.2
	Bcl2l1	8.28	10.94	-6.32	1.43e-07	1.76e-05	NM_001289716; NM_001289717; NM_001289739; NM_009743; ENSMUST00000007803; ENSMUST00000109820; ENSMUST00000128172; ENSMUST00000134357; ENSMUST00000134902; ENSMUST00000140436; ENSMUST00000146380; ENSMUST00000156688; ENSMUST00000173755; BC089016; BC089017; OTTMUST00000037600; OTTMUST00000037601; OTTMUST00000037602; OTTMUST00000037603; OTTMUST00000037604; OTTMUST00000037605; OTTMUST00000037606; OTTMUS…	BCL2-like 1	Multiple_Complex	TC0200004913.mm.2
	Nbeal2; Mir8107	6.5	9.17	-6.37	9.56e-07	8.21e-05	NM_183276; NR_106186; ENSMUST00000123996; ENSMUST00000126088; ENSMUST00000129095; ENSMUST00000130024; ENSMUST00000131017; ENSMUST00000133191; ENSMUST00000138072; ENSMUST00000149089; ENSMUST00000153960; ENSMUST00000167320; BC157956; BC172118; OTTMUST00000081549; OTTMUST00000081550; OTTMUST00000081551; OTTMUST00000081552; OTTMUST00000081553; OTTMUST00000081554; OTTMUST00000081555; OTTMUST0000008155…	neurobeachin-like 2; microRNA 8107	Multiple_Complex	TC0900003115.mm.2
	Pilrb2	3.81	6.48	-6.37	1.23e-05	0.0006	NM_001024932; ENSMUST00000164886; BC147405; BC147406; uc009aee.1	paired immunoglobin-like type 2 receptor beta 2	Coding	TC0500003465.mm.2
	Svil	6.11	8.78	-6.38	0.0002	0.0046	NM_153153; ENSMUST00000025079; ENSMUST00000125512; ENSMUST00000126977; ENSMUST00000127297; ENSMUST00000129543; ENSMUST00000131210; ENSMUST00000131609; ENSMUST00000138258; ENSMUST00000139761; ENSMUST00000140448; ENSMUST00000143254; ENSMUST00000146723; ENSMUST00000148564; ENSMUST00000153016; OTTMUST00000082891; OTTMUST00000082893; OTTMUST00000082894; OTTMUST00000082895; OTTMUST00000082896; OTTMUST0…	supervillin	Multiple_Complex	TC1800000019.mm.2
	Uba3	7.45	10.12	-6.38	0.002	0.0327	NM_001111106; NM_011666; ENSMUST00000089287; ENSMUST00000164744; BC002002	ubiquitin-like modifier activating enzyme 3	Multiple_Complex	TC0600002799.mm.2
	Slc7a2	3.8	6.48	-6.4	8.77e-08	1.28e-05	NM_001044740; NM_007514; ENSMUST00000057784; ENSMUST00000098816; ENSMUST00000117077; ENSMUST00000118432; ENSMUST00000141505; BC127082; OTTMUST00000078362; OTTMUST00000078363; OTTMUST00000078364; OTTMUST00000078365; OTTMUST00000078366; uc009lnf.1; uc009lng.1	solute carrier family 7 (cationic amino acid transporter, y+ system), member 2	Multiple_Complex	TC0800000482.mm.2
	Itgam	9.9	12.59	-6.46	3.75e-07	3.97e-05	NM_001082960; NM_008401; ENSMUST00000064821; ENSMUST00000098015; ENSMUST00000106240; ENSMUST00000106242; ENSMUST00000119696; ENSMUST00000120355; ENSMUST00000126475; ENSMUST00000134694; ENSMUST00000156593; OTTMUST00000076530; OTTMUST00000076531; OTTMUST00000076532; OTTMUST00000076533; OTTMUST00000076536; OTTMUST00000076537; OTTMUST00000076538; OTTMUST00000076539; uc009jxw.1; uc009jxx.1; uc009jxy.1…	integrin alpha M	Coding	TC0700001875.mm.2
	Cotl1	8.1	10.81	-6.53	4.3e-07	4.46e-05	NM_028071; ENSMUST00000034285; ENSMUST00000168698; BC010249; BC011068; uc012glt.1	coactosin-like 1 (Dictyostelium)	Multiple_Complex	TC0800003031.mm.2
	Rnasel	4.85	7.56	-6.54	8.03e-06	0.0005	NM_011882; ENSMUST00000086209; ENSMUST00000182016; ENSMUST00000182131; ENSMUST00000182538; ENSMUST00000182722; ENSMUST00000183241; BC138013; OTTMUST00000114392; OTTMUST00000114394; OTTMUST00000114395; OTTMUST00000114396; OTTMUST00000114397; OTTMUST00000114398; uc007daf.1; uc007dag.2; uc007dah.1; uc007daj.2; uc011wtu.1	ribonuclease L (2, 5-oligoisoadenylate synthetase-dependent); ribonuclease L (2', 5'-oligoisoadenylate synthetase-dependent)	Multiple_Complex	TC0100001382.mm.2
	Lipo1	4.29	7.01	-6.58	0.0001	0.0035	NM_001013770; ENSMUST00000112508; ENSMUST00000145807; OTTMUST00000082546; OTTMUST00000084045; uc008hfv.1; uc012bkp.1	lipase, member O1	Multiple_Complex	TC1900001774.mm.2
	Ppm1b	9.52	12.26	-6.64	1.09e-06	9.09e-05	NM_001159496; NM_001159497; NM_001159498; NM_011151; ENSMUST00000080217; ENSMUST00000112304; ENSMUST00000112305; ENSMUST00000112307; BC018556; BC090963; uc008dtf.2; uc008dtg.2; uc008dth.2; uc008dti.2; uc008dtj.2; uc008dtk.2; uc012ayd.1; uc012aye.1	protein phosphatase 1B, magnesium dependent, beta isoform	Coding	TC1700001266.mm.2
	Ifnar1	4.74	7.48	-6.65	1.52e-06	0.0001	NM_010508; ENSMUST00000023689; ENSMUST00000117748; ENSMUST00000123196; ENSMUST00000129878; ENSMUST00000145008; BC043935; BC052217; BC052429; OTTMUST00000067225; OTTMUST00000067226; OTTMUST00000067227; OTTMUST00000067228; OTTMUST00000085103; uc007zxn.2; uc007zxo.2; uc007zxp.2	interferon (alpha and beta) receptor 1	Multiple_Complex	TC1600001005.mm.2
	Il12rb2	4.35	7.09	-6.69	1.28e-06	0.0001	NM_008354; ENSMUST00000018485; ENSMUST00000117441; BC137745; OTTMUST00000072591; OTTMUST00000072592; uc009cfo.1	interleukin 12 receptor, beta 2	Coding	TC0600002423.mm.2
	Samhd1	8.68	11.46	-6.85	4.49e-07	4.56e-05	NM_001139520; NM_018851; ENSMUST00000057725; ENSMUST00000088523; ENSMUST00000109549; ENSMUST00000123932; ENSMUST00000139149; ENSMUST00000139263; ENSMUST00000142508; ENSMUST00000149313; ENSMUST00000152866; ENSMUST00000160213; BC012721; BC067198; OTTMUST00000038703; OTTMUST00000038704; OTTMUST00000038705; OTTMUST00000038706; OTTMUST00000038707; OTTMUST00000038708; OTTMUST00000038709; OTTMUST0000003…	SAM domain and HD domain, 1	Multiple_Complex	TC0200005013.mm.2
	Rab12	5.29	8.08	-6.9	8.95e-05	0.0031	NM_024448; ENSMUST00000070538; ENSMUST00000135620; ENSMUST00000146279; ENSMUST00000155026; ENSMUST00000167962; OTTMUST00000049704; OTTMUST00000049705; OTTMUST00000049706; OTTMUST00000049707; uc008djy.1	RAB12, member RAS oncogene family	Multiple_Complex	TC1700002434.mm.2
	Glipr1	11.29	14.08	-6.91	0.0002	0.0048	NM_028608; ENSMUST00000074805; ENSMUST00000159550; ENSMUST00000161870; ENSMUST00000162508; ENSMUST00000174201; BC025083; BC098231; OTTMUST00000068754; OTTMUST00000068755; OTTMUST00000096778; OTTMUST00000096780; uc007haj.2	GLI pathogenesis-related 1 (glioma)	Multiple_Complex	TC1000002878.mm.2
	Igfbp4	7.96	10.75	-6.93	6.9e-07	6.47e-05	NM_010517; ENSMUST00000017637; ENSMUST00000123946; ENSMUST00000130530; ENSMUST00000140772; ENSMUST00000177092; ENSMUST00000177105; BC019836; OTTMUST00000014712; OTTMUST00000014713; OTTMUST00000014714; OTTMUST00000014715; OTTMUST00000104115; OTTMUST00000104116; uc007lie.1	insulin-like growth factor binding protein 4	Multiple_Complex	TC1100001592.mm.2
	Gm21188	4.25	7.05	-6.97	1.06e-07	1.48e-05	ENSMUST00000178618; XM_003688909.1	predicted gene, 21188 [Source:MGI Symbol;Acc:MGI:5434543]; predicted gene, 21188	Multiple_Complex	TC1300002756.mm.2
	Lgals1	16.07	18.89	-7.06	8.97e-07	7.84e-05	NM_008495; ENSMUST00000089377; BC002063; BC099479; uc007wrv.1	lectin, galactose binding, soluble 1	Coding	TC1500000658.mm.2
	Anxa3	5.17	7.99	-7.07	2.4e-08	4.68e-06	NM_013470; ENSMUST00000031447; BC090634; BC141167; uc008yfl.2; uc008yfm.2; uc008yfn.1	annexin A3	Coding	TC0500000928.mm.2
	Cyb5r3	12.49	15.32	-7.08	8.65e-08	1.27e-05	NM_029787; ENSMUST00000018186; ENSMUST00000162178; ENSMUST00000162834; BC004760; BC032013; BC043074; OTTMUST00000075994; OTTMUST00000075995; OTTMUST00000078715; uc007xac.2; uc007xad.1	cytochrome b5 reductase 3	Multiple_Complex	TC1500001967.mm.2
	Sqle	6.18	9.01	-7.13	6.12e-07	5.85e-05	NM_009270; ENSMUST00000022977; ENSMUST00000100640; ENSMUST00000161953; ENSMUST00000162142; BC042781; BC056361; OTTMUST00000088687; OTTMUST00000088688; OTTMUST00000088689; OTTMUST00000088690; uc007vxq.1; uc007vxr.1	squalene epoxidase	Multiple_Complex	TC1500000432.mm.2
	Mpeg1	9.88	12.72	-7.16	2.64e-06	0.0002	NM_010821; ENSMUST00000081035; BC129843; BC129844; uc008gub.1	macrophage expressed gene 1	Coding	TC1900000246.mm.2
	Smox	6.32	9.16	-7.16	1.33e-07	1.69e-05	NM_001177833; NM_001177834; NM_001177835; NM_001177836; NM_001177837; NM_001177838; NM_001177839; NM_001177840; NM_145533; ENSMUST00000028806; ENSMUST00000110179; ENSMUST00000110180; ENSMUST00000110181; ENSMUST00000110182; ENSMUST00000110183; ENSMUST00000110186; ENSMUST00000110188; ENSMUST00000110189; ENSMUST00000129143; ENSMUST00000131698; ENSMUST00000149180; ENSMUST00000151143; ENSMUST000001516…	spermine oxidase	Multiple_Complex	TC0200002018.mm.2
	Nceh1	8.19	11.03	-7.17	0.0006	0.0127	NM_178772; ENSMUST00000046515; ENSMUST00000091284; ENSMUST00000129412; ENSMUST00000138947; ENSMUST00000140872; BC082569; OTTMUST00000069733; OTTMUST00000069734; OTTMUST00000069735; OTTMUST00000069736; OTTMUST00000069738; uc008otl.1; uc029ukj.1	neutral cholesterol ester hydrolase 1	Multiple_Complex	TC0300000159.mm.2
	Dock4	4.99	7.84	-7.21	6.72e-06	0.0004	NM_172803; ENSMUST00000037488; BC141138; uc007nlc.1; uc007nld.1; uc007nle.1; uc007nlf.1; uc007nlg.1; uc007nlh.1; uc007nli.1; uc007nlj.1; uc007nlk.2; uc029rsa.1	dedicator of cytokinesis 4	Multiple_Complex	TC1200000359.mm.2
	Abhd12	5.2	8.06	-7.26	9.16e-07	7.91e-05	NM_024465; ENSMUST00000056149; ENSMUST00000129228; ENSMUST00000138608; ENSMUST00000141899; ENSMUST00000145826; ENSMUST00000155119; ENSMUST00000156641; BC002263; OTTMUST00000037482; OTTMUST00000037519; OTTMUST00000037520; OTTMUST00000037521; OTTMUST00000037522; OTTMUST00000037523; OTTMUST00000037524; uc008mum.2; uc008muo.2; uc008mup.2; uc008muq.1	abhydrolase domain containing 12	Multiple_Complex	TC0200004848.mm.2
	Crim1	3.98	6.85	-7.27	5.19e-08	8.24e-06	NM_015800; ENSMUST00000112498; BC100348; uc008dou.2	cysteine rich transmembrane BMP regulator 1 (chordin like)	Multiple_Complex	TC1700001178.mm.2
	Uggt1	11.43	14.3	-7.28	3.9e-05	0.0016	NM_198899; ENSMUST00000046875; ENSMUST00000172592; ENSMUST00000173082; ENSMUST00000173166; ENSMUST00000173250; ENSMUST00000173999; ENSMUST00000174142; ENSMUST00000174224; ENSMUST00000174266; ENSMUST00000174716; BC062936; BC068283; OTTMUST00000097354; OTTMUST00000097355; OTTMUST00000097356; OTTMUST00000097357; OTTMUST00000097358; OTTMUST00000097359; OTTMUST00000097360; OTTMUST00000097361; OTTMUST0…	UDP-glucose glycoprotein glucosyltransferase 1	Multiple_Complex	TC0100002175.mm.2
	Tanc2	4.47	7.34	-7.31	1.26e-07	1.63e-05	NM_181071; ENSMUST00000089485; ENSMUST00000100330; ENSMUST00000124367; ENSMUST00000146162; ENSMUST00000147975; ENSMUST00000167695; ENSMUST00000168598; OTTMUST00000006113; OTTMUST00000006406; OTTMUST00000006407; OTTMUST00000006408; OTTMUST00000006409; OTTMUST00000091690; OTTMUST00000091691; uc007lxm.1; uc007lxn.1; uc007lxo.1; uc007lxp.1; uc007lxq.1; uc011ygf.1	tetratricopeptide repeat, ankyrin repeat and coiled-coil containing 2	Multiple_Complex	TC1100001756.mm.2
	Dstn	8.09	10.96	-7.32	1.28e-07	1.64e-05	NM_019771; ENSMUST00000103172; BC131926; OTTMUST00000006695; uc008mqi.2	destrin	Coding	TC0200002136.mm.2
	Tmf1	5.12	8	-7.35	1.72e-06	0.0001	NM_001081111; ENSMUST00000095664; ENSMUST00000124173; BC150931; OTTMUST00000073726; OTTMUST00000073727; uc009dak.2	TATA element modulatory factor 1	Multiple_Complex	TC0600002797.mm.2
	Trps1; Mir1907	6.19	9.07	-7.35	5.08e-06	0.0003	NM_032000; NR_035444; ENSMUST00000077935; ENSMUST00000165201; ENSMUST00000183421; ENSMUST00000183757; ENSMUST00000183997; ENSMUST00000184458; ENSMUST00000184885; ENSMUST00000185183; BC037058; BC049857; BC099962; OTTMUST00000117346; OTTMUST00000117347; OTTMUST00000117348; OTTMUST00000117349; OTTMUST00000117350; OTTMUST00000117351; OTTMUST00000117352; uc007vqw.2; uc007vqx.2; uc007vqy.2; uc007vra.1;…	trichorhinophalangeal syndrome I (human); microRNA 1907	Multiple_Complex	TC1500001491.mm.2
	Gm11084	9.27	12.15	-7.36	0.0007	0.0143	ENSMUST00000112062	predicted gene 11084 [Source:MGI Symbol;Acc:MGI:3779315]	Coding	TC0200003747.mm.2
	Atp7a	6.07	8.98	-7.51	6.22e-06	0.0004	NM_001109757; NM_009726; ENSMUST00000055941; ENSMUST00000113557; ENSMUST00000133875; ENSMUST00000134363; BC141395; OTTMUST00000044157; OTTMUST00000044158; OTTMUST00000044159; OTTMUST00000044160	ATPase, Cu++ transporting, alpha polypeptide	Multiple_Complex	TC0X00001067.mm.2
	L1cam	4	6.91	-7.52	2.83e-06	0.0002	NM_008478; ENSMUST00000066576; ENSMUST00000102871; ENSMUST00000114430; ENSMUST00000124560; ENSMUST00000129612; ENSMUST00000130110; ENSMUST00000135104; ENSMUST00000144478; ENSMUST00000145805; ENSMUST00000146790; ENSMUST00000148250; ENSMUST00000155246; BC056988; OTTMUST00000039911; OTTMUST00000039912; OTTMUST00000039913; OTTMUST00000039914; OTTMUST00000039915; OTTMUST00000039916; OTTMUST00000039917…	L1 cell adhesion molecule	Multiple_Complex	TC0X00003429.mm.2
	Msn	9.43	12.35	-7.54	7.35e-07	6.77e-05	NM_010833; ENSMUST00000117399; ENSMUST00000135027; ENSMUST00000149985; BC047366; OTTMUST00000043870; OTTMUST00000044545; OTTMUST00000044610; uc009tue.1; uc009tuf.1; uc009tug.1	moesin	Multiple_Complex	TC0X00000916.mm.2
	AI607873	10.75	13.69	-7.7	8.76e-06	0.0005	NM_001204910; ENSMUST00000042610; ENSMUST00000127730; BC150711; uc007dru.3; uc011www.2	expressed sequence AI607873	Coding	TC0100003593.mm.2
	Clec4d	12.01	14.99	-7.87	2.33e-08	4.59e-06	NM_001163161; NM_010819; ENSMUST00000032240; BC099471; uc009dqg.2; uc009dqh.2; uc009dqi.2; uc009dqj.2	C-type lectin domain family 4, member d	Coding	TC0600001404.mm.2
	Creb5; 9430076C15Rik	4.8	7.78	-7.89	2.33e-07	2.66e-05	NM_172728; NR_015553; ENSMUST00000047450; BC029022; BC098487; uc009bzd.2; uc009bze.2; uc009bzf.2; uc009bzg.2; uc009bzh.1; uc009bzi.1; uc009bzj.1; uc012emb.1	cAMP responsive element binding protein 5; RIKEN cDNA 9430076C15 gene	Multiple_Complex	TC0600000637.mm.2
	Cers5	7.21	10.21	-7.99	4.25e-06	0.0003	NM_028015; ENSMUST00000023762; ENSMUST00000109035; ENSMUST00000175876; ENSMUST00000176248; ENSMUST00000176627; ENSMUST00000176970; BC043059; BC046797; OTTMUST00000110030; OTTMUST00000110031; OTTMUST00000110032; OTTMUST00000110033; OTTMUST00000110034; OTTMUST00000110035; uc007xqf.1; uc007xqg.1	ceramide synthase 5	Coding	TC1500002221.mm.2
	Grn	15.37	18.37	-7.99	4.44e-08	7.47e-06	NM_008175; ENSMUST00000049460; ENSMUST00000123500; ENSMUST00000125819; ENSMUST00000127530; ENSMUST00000129997; ENSMUST00000135517; ENSMUST00000138451; ENSMUST00000148580; ENSMUST00000176953; ENSMUST00000177428; BC129849; BC129850; OTTMUST00000005699; OTTMUST00000005700; OTTMUST00000005701; OTTMUST00000005702; OTTMUST00000005784; OTTMUST00000005785; OTTMUST00000005786; OTTMUST00000104108; OTTMUST0…	granulin	Multiple_Complex	TC1100001688.mm.2
	H2-K1	9.17	12.16	-7.99	6.21e-06	0.0004	NM_001001892; ENSMUST00000025181; ENSMUST00000087189; ENSMUST00000114311; ENSMUST00000172782; ENSMUST00000172912; ENSMUST00000173075; ENSMUST00000173317; ENSMUST00000173543; ENSMUST00000173602; BC011306; BC080756; BC151193; OTTMUST00000095518; OTTMUST00000095519; OTTMUST00000095520; OTTMUST00000095521; OTTMUST00000095522; OTTMUST00000095523; OTTMUST00000095524; OTTMUST00000095526; OTTMUST00000095…	histocompatibility 2, K1, K region	Multiple_Complex	TC1700001892.mm.2
	Irf2bp2	7.31	10.31	-7.99	5.91e-08	9.31e-06	NM_001164598; ENSMUST00000054960; OTTMUST00000117344; uc009nyw.2	interferon regulatory factor 2 binding protein 2	Multiple_Complex	TC0800003193.mm.2
	Kcmf1	11.16	14.2	-8.22	2.32e-07	2.65e-05	NM_019715; ENSMUST00000068697; BC043330; uc009cjd.1; uc009cje.1	potassium channel modulatory factor 1	Multiple_Complex	TC0600002500.mm.2
	Clec4n	4.83	7.88	-8.29	2.78e-06	0.0002	NM_001190320; NM_001190321; NM_020001; ENSMUST00000024118; ENSMUST00000112554; ENSMUST00000117130; ENSMUST00000144840; ENSMUST00000151714; BC023008; OTTMUST00000066844; OTTMUST00000066845; OTTMUST00000066846; OTTMUST00000066847; OTTMUST00000066849; uc009dqe.2; uc009dqf.2; uc012esj.1; uc012esk.1	C-type lectin domain family 4, member n	Multiple_Complex	TC0600001403.mm.2
	Mgl2	4.68	7.78	-8.54	1.44e-07	1.77e-05	NM_145137; ENSMUST00000041550; ENSMUST00000108584; ENSMUST00000132645; ENSMUST00000147502; ENSMUST00000165951; BC106833; BC110475; BC111520; OTTMUST00000013567; OTTMUST00000013568; OTTMUST00000013569; OTTMUST00000013571; OTTMUST00000111305; uc007jtu.1; uc007jtv.2; uc011xxo.1	macrophage galactose N-acetyl-galactosamine specific lectin 2	Multiple_Complex	TC1100000941.mm.2
	C5ar1	6.69	9.79	-8.58	2e-07	2.37e-05	NM_001173550; NM_007577; ENSMUST00000050770; ENSMUST00000168818; BC125641; BC125643; uc009fhl.2; uc012faf.1	complement component 5a receptor 1	Coding	TC0700002422.mm.2
	Csf2rb	5.68	8.79	-8.65	1.9e-06	0.0001	NM_007780; ENSMUST00000096355; BC113202; uc007woz.2; uc007wpa.2; uc011zvn.1; uc011zvo.1	colony stimulating factor 2 receptor, beta, low-affinity (granulocyte-macrophage)	Multiple_Complex	TC1500000641.mm.2
	Ogfr	8.06	11.18	-8.67	8.75e-07	7.74e-05	NM_031373; ENSMUST00000029087; ENSMUST00000147070; BC003875; BC049965; OTTMUST00000039247; OTTMUST00000039248; uc008ojj.2; uc008ojk.2	opioid growth factor receptor	Multiple_Complex	TC0200002796.mm.2
	Mid1	6.22	9.34	-8.72	0.0004	0.0093	uc029ygw.1; uc029ygx.1; uc029ygy.1; uc029ygz.1; uc029yha.1; uc029yhb.1	midline 1	Coding	TC0Y00000221.mm.2
	Mid1	6.22	9.34	-8.72	0.0004	0.0093	uc029yhg.1; uc029yhh.1; uc029yhi.1; uc029yhj.1; uc029yhk.1; uc029yhl.1	midline 1	NonCoding	TC0Y00000224.mm.2
	Arrb2; Mir7115	10.16	13.29	-8.73	2.43e-06	0.0002	NM_001271358; NM_001271359; NM_001271360; NM_145429; NR_106064; ENSMUST00000079056; ENSMUST00000084954; ENSMUST00000102563; ENSMUST00000102564; ENSMUST00000108568; ENSMUST00000124112; ENSMUST00000124943; ENSMUST00000125441; ENSMUST00000128748; ENSMUST00000138006; ENSMUST00000143232; ENSMUST00000144454; ENSMUST00000150076; BC016642; OTTMUST00000013616; OTTMUST00000013617; OTTMUST00000013618; OTTMU…	arrestin, beta 2; microRNA 7115	Multiple_Complex	TC1100000950.mm.2
	Scpep1	6.35	9.5	-8.87	1.11e-07	1.53e-05	NM_029023; ENSMUST00000000287; BC004847; BC021399; OTTMUST00000002531; uc007kvx.2; uc011yci.1	serine carboxypeptidase 1	Multiple_Complex	TC1100003506.mm.2
	Slc25a23	5.72	8.88	-8.89	2.46e-06	0.0002	NM_025877; ENSMUST00000040280; ENSMUST00000163442; ENSMUST00000165187; ENSMUST00000170015; ENSMUST00000171128; ENSMUST00000171528; BC072660; OTTMUST00000091685; OTTMUST00000091686; OTTMUST00000091747; OTTMUST00000091748; OTTMUST00000091751; OTTMUST00000091752; uc008ddu.2; uc008ddv.1	solute carrier family 25 (mitochondrial carrier; phosphate carrier), member 23	Multiple_Complex	TC1700002346.mm.2
	Srebf2	11.64	14.79	-8.89	4.74e-07	4.77e-05	NM_033218; ENSMUST00000023100; uc007wyh.1; uc007wyi.1; uc011zwr.1	sterol regulatory element binding factor 2	Multiple_Complex	TC1500000742.mm.2
	Trpc4ap	8.64	11.81	-9	1.16e-06	9.53e-05	NM_001163452; NM_019828; ENSMUST00000041059; ENSMUST00000103140; ENSMUST00000130755; ENSMUST00000136764; ENSMUST00000140370; ENSMUST00000143115; ENSMUST00000146484; ENSMUST00000147913; ENSMUST00000152548; ENSMUST00000153246; BC033274; BC057330; OTTMUST00000038562; OTTMUST00000038563; OTTMUST00000038564; OTTMUST00000038565; OTTMUST00000038566; OTTMUST00000038567; OTTMUST00000038568; OTTMUST0000003…	transient receptor potential cation channel, subfamily C, member 4 associated protein	Multiple_Complex	TC0200004967.mm.2
	Lilr4b	7.74	10.92	-9.06	1.37e-06	0.0001	NM_008147; ENSMUST00000102894; ENSMUST00000139982; OTTMUST00000039859; OTTMUST00000039860	leukocyte immunoglobulin-like receptor, subfamily B, member 4B	Multiple_Complex	TC1000003213.mm.2
	Dennd5a	7.54	10.74	-9.2	9.03e-07	7.87e-05	NM_021494; ENSMUST00000080437; ENSMUST00000106722; ENSMUST00000130354; ENSMUST00000134331; ENSMUST00000139579; ENSMUST00000151923; ENSMUST00000154002; ENSMUST00000156858; BC022119; BC060230; OTTMUST00000064599; OTTMUST00000064600; OTTMUST00000064601; OTTMUST00000064602; OTTMUST00000064603; OTTMUST00000064604; OTTMUST00000064605; OTTMUST00000064606; uc009jek.1; uc009jel.1; uc009jem.1	DENN/MADD domain containing 5A	Multiple_Complex	TC0700004085.mm.2
	Arl6ip5	8.03	11.24	-9.26	3.47e-07	3.7e-05	NM_022992; ENSMUST00000044681; BC003897; OTTMUST00000056870; uc009dar.1	ADP-ribosylation factor-like 6 interacting protein 5	Coding	TC0600001129.mm.2
	Btg3; Gm7334	4.54	7.75	-9.26	1.08e-08	2.45e-06	NM_009770; NR_002700; ENSMUST00000023570; ENSMUST00000148124; BC012705; BC094027; BC147656; BC147662; OTTMUST00000065606; OTTMUST00000065607; uc012ahh.1	B cell translocation gene 3; B-cell translocation gene 3 pseudogene	Multiple_Complex	TC1600001939.mm.2
	Cul7	3.61	6.83	-9.31	9.29e-06	0.0005	NM_025611; ENSMUST00000043464; ENSMUST00000125949; ENSMUST00000132790; ENSMUST00000133393; ENSMUST00000144966; ENSMUST00000145567; ENSMUST00000151002; BC138998; BC139000; OTTMUST00000059424; OTTMUST00000059425; OTTMUST00000059426; OTTMUST00000059427; OTTMUST00000059428; OTTMUST00000059429; OTTMUST00000059430; uc008cto.1; uc008ctp.1; uc008ctq.1; uc008ctr.1; uc008cts.1; uc008ctt.1	cullin 7	Multiple_Complex	TC1700000899.mm.2
	Fam134b	8.1	11.36	-9.57	2.85e-08	5.3e-06	NM_001034851; NM_001277315; NM_001277316; NM_001277317; NM_001277318; NM_025459; ENSMUST00000022881; ENSMUST00000110438; BC019494; BC054415	family with sequence similarity 134, member B	Coding	TC1500000165.mm.2
	Tanc1	4.25	7.52	-9.63	3.46e-08	6.19e-06	NM_198294; ENSMUST00000037526; ENSMUST00000056900; ENSMUST00000112568; ENSMUST00000126271; ENSMUST00000127013; ENSMUST00000128030; ENSMUST00000136248; ENSMUST00000139863; ENSMUST00000142573; ENSMUST00000147650; ENSMUST00000162857; BC079914; BC141367; OTTMUST00000030323; OTTMUST00000030326; OTTMUST00000030327; OTTMUST00000030328; OTTMUST00000030329; OTTMUST00000030330; OTTMUST00000030331; OTTMUST0…	tetratricopeptide repeat, ankyrin repeat and coiled-coil containing 1	Multiple_Complex	TC0200000897.mm.2
	Abhd17c	6.51	9.79	-9.73	1.28e-05	0.0007	NM_133722; ENSMUST00000117085; ENSMUST00000131505; BC018511; OTTMUST00000071676; OTTMUST00000071677; uc009ied.2	abhydrolase domain containing 17C	Multiple_Complex	TC0700003650.mm.2
	Epha2	3.87	7.18	-9.91	2.3e-06	0.0002	NM_010139; ENSMUST00000006614; ENSMUST00000131026; ENSMUST00000145523; ENSMUST00000149002; BC140960; OTTMUST00000023711; OTTMUST00000023712; OTTMUST00000023713; OTTMUST00000023714; uc008voc.2	Eph receptor A2	Multiple_Complex	TC0400001785.mm.2
	Cd28	5.05	8.39	-10.06	2.63e-08	4.95e-06	NM_007642; ENSMUST00000027165; ENSMUST00000132833; ENSMUST00000153207; BC064058; OTTMUST00000004499; OTTMUST00000004500; OTTMUST00000005226; uc007bev.2; uc007bew.2	CD28 antigen	Multiple_Complex	TC0100000476.mm.2
	Pten	12.35	15.69	-10.09	2.49e-05	0.0011	NM_008960; ENSMUST00000013807; ENSMUST00000140014; ENSMUST00000154806; BC021445; OTTMUST00000050229; OTTMUST00000050230; OTTMUST00000050231; uc008hfq.1; uc008hfr.1	phosphatase and tensin homolog	Multiple_Complex	TC1900000471.mm.2
	Mtss1	6.78	10.12	-10.14	3.08e-07	3.37e-05	NM_001146180; NM_144800; ENSMUST00000080371; BC024131; uc007vtx.2; uc007vty.2; uc007vtz.2; uc007vua.2	metastasis suppressor 1	Multiple_Complex	TC1500001585.mm.2
	Triobp	5.48	8.82	-10.15	1.92e-06	0.0001	NM_001024716; NM_001039155; NM_001039156; NM_138579; ENSMUST00000109687; ENSMUST00000109688; ENSMUST00000109689; ENSMUST00000109690; ENSMUST00000129922; ENSMUST00000130663; ENSMUST00000137934; ENSMUST00000140228; ENSMUST00000144151; OTTMUST00000057683; OTTMUST00000057684; OTTMUST00000057714; OTTMUST00000057715; OTTMUST00000057716; OTTMUST00000057717; OTTMUST00000057718; OTTMUST00000057719; uc007w…	TRIO and F-actin binding protein	Multiple_Complex	TC1500000660.mm.2
	Fnbp1	11.7	15.04	-10.17	2.9e-08	5.33e-06	NM_001038700; NM_001177648; NM_001177649; NM_001177650; NM_019406; ENSMUST00000073879; ENSMUST00000075326; ENSMUST00000100207; ENSMUST00000100208; ENSMUST00000113552; ENSMUST00000113555; ENSMUST00000113559; ENSMUST00000113560; ENSMUST00000113562; ENSMUST00000113564; ENSMUST00000128431; ENSMUST00000128500; ENSMUST00000136085; ENSMUST00000136181; ENSMUST00000138581; ENSMUST00000149196; BC003867; OT…	formin binding protein 1	Multiple_Complex	TC0200003283.mm.2
	Rfk	11.31	14.66	-10.26	9.15e-07	7.91e-05	NM_019437; ENSMUST00000025617; ENSMUST00000136162; ENSMUST00000146171; BC033521; BC051021; OTTMUST00000070442; OTTMUST00000070443; OTTMUST00000070444; uc008gxo.2	riboflavin kinase	Multiple_Complex	TC1900000317.mm.2
	P4ha2	3.84	7.21	-10.35	1.25e-07	1.62e-05	NM_001136076; NM_011031; ENSMUST00000019050; ENSMUST00000093107; ENSMUST00000125132; ENSMUST00000125651; ENSMUST00000126840; ENSMUST00000129499; ENSMUST00000135596; ENSMUST00000135653; ENSMUST00000138477; ENSMUST00000139315; ENSMUST00000141258; ENSMUST00000142583; ENSMUST00000151218; ENSMUST00000155299; ENSMUST00000174616; BC018411; OTTMUST00000012598; OTTMUST00000012599; OTTMUST00000012600; OTTM…	procollagen-proline, 2-oxoglutarate 4-dioxygenase (proline 4-hydroxylase), alpha II polypeptide	Multiple_Complex	TC1100000617.mm.2
	Cd74; Mir5107	9.95	13.33	-10.4	1.96e-07	2.33e-05	NM_001042605; NM_010545; NR_039567; ENSMUST00000050487; ENSMUST00000097563; ENSMUST00000167610; BC003476; BC096435; uc008faz.1; uc008fba.1; uc029tnb.1	CD74 antigen (invariant polypeptide of major histocompatibility complex, class II antigen-associated); microRNA 5107	Multiple_Complex	TC1800000617.mm.2
	Slc39a4	4.43	7.81	-10.42	8.06e-07	7.28e-05	NM_028064; ENSMUST00000073428; BC023498; uc007wlb.1	solute carrier family 39 (zinc transporter), member 4	Coding	TC1500001783.mm.2
	App	8.54	11.94	-10.59	1.83e-08	3.79e-06	NM_001198823; NM_001198824; NM_001198825; NM_001198826; NM_007471; ENSMUST00000005406; BC070409; uc007ztm.2; uc007ztn.2; uc007zto.2; uc007ztp.2; uc007ztq.2	amyloid beta (A4) precursor protein	Multiple_Complex	TC1600001966.mm.2
	Nsd1	4.39	7.81	-10.66	3.95e-06	0.0003	NM_008739; ENSMUST00000099490; uc007qqd.1; uc007qqe.1; uc007qqf.1; uc007qqg.1; uc007qqh.1; uc007qqi.1	nuclear receptor-binding SET-domain protein 1	Multiple_Complex	TC1300000652.mm.2
	Metrnl	5.5	8.92	-10.69	2.08e-06	0.0002	NM_144797; ENSMUST00000036742; ENSMUST00000106089; ENSMUST00000125580; BC019776; BC024445; BC024497; BC026646; OTTMUST00000017436; OTTMUST00000017437; OTTMUST00000017438; uc007mwd.1; uc011yjn.1	meteorin, glial cell differentiation regulator-like	Multiple_Complex	TC1100002069.mm.2
	Itga9	4.37	7.84	-11.04	5.63e-06	0.0003	NM_001113514; NM_133721; ENSMUST00000044165; ENSMUST00000124360; ENSMUST00000124422; ENSMUST00000125021; ENSMUST00000149150; ENSMUST00000155437; BC150824; OTTMUST00000083586; OTTMUST00000083587; OTTMUST00000083588; OTTMUST00000083589; OTTMUST00000083590; OTTMUST00000083591; uc009rzw.2; uc009rzx.2	integrin alpha 9	Multiple_Complex	TC0900001563.mm.2
	Cd164	8.08	11.55	-11.09	6.14e-07	5.85e-05	NM_016898; ENSMUST00000019962; BC005414; uc007exv.1	CD164 antigen	Multiple_Complex	TC1000000367.mm.2
	Lsp1	7.53	11.01	-11.15	2.15e-08	4.39e-06	NM_001136071; NM_001271508; NM_001271509; NM_001271510; NM_001271523; NM_019391; ENSMUST00000018963; ENSMUST00000038946; ENSMUST00000105966; ENSMUST00000105967; ENSMUST00000105968; ENSMUST00000126149; ENSMUST00000128986; ENSMUST00000132956; ENSMUST00000140626; ENSMUST00000142408; ENSMUST00000149521; ENSMUST00000156960; BC003796; OTTMUST00000045178; OTTMUST00000045179; OTTMUST00000045180; OTTMUST0…	lymphocyte specific 1	Multiple_Complex	TC0700002078.mm.2
	Dusp16	4.91	8.39	-11.2	3.06e-09	8.48e-07	NM_001048054; NM_130447; ENSMUST00000100857; ENSMUST00000129433; ENSMUST00000148926; ENSMUST00000149776; BC057321; BC059232; OTTMUST00000056331; OTTMUST00000056332; OTTMUST00000056333; uc009eks.1	dual specificity phosphatase 16	Multiple_Complex	TC0600003307.mm.2
	Ifitm2	10.42	13.94	-11.44	1.55e-07	1.87e-05	NM_030694; ENSMUST00000081649; BC002102; BC002160; BC084679; uc009kiz.1	interferon induced transmembrane protein 2	Coding	TC0700004513.mm.2
	Ezr	6.9	10.42	-11.53	2.62e-08	4.95e-06	NM_009510; ENSMUST00000064234; ENSMUST00000131131; BC048181; BC098502; OTTMUST00000044005; OTTMUST00000044006; uc008ahv.1	ezrin	Multiple_Complex	TC1700001390.mm.2
	Lpar6	4.78	8.32	-11.66	2.63e-09	7.48e-07	NM_175116; ENSMUST00000044405; BC047931; BC069991; BC145940; BC145942; OTTMUST00000092880; uc007upq.2	lysophosphatidic acid receptor 6	Multiple_Complex	TC1400001032.mm.2
	Cdk18	10.37	13.91	-11.67	2.34e-08	4.59e-06	NM_008795; ENSMUST00000027697; ENSMUST00000112362; BC119617; uc007coh.2	cyclin-dependent kinase 18	Coding	TC0100003069.mm.2
	Ifnar2	9.43	12.98	-11.75	2.35e-09	6.77e-07	NM_001110498; NM_010509; ENSMUST00000023693; ENSMUST00000089042; ENSMUST00000117836; ENSMUST00000134491; ENSMUST00000139503; BC071225; OTTMUST00000067197; OTTMUST00000067198; OTTMUST00000067199; OTTMUST00000067200; OTTMUST00000104280; uc007zxg.2; uc007zxh.2; uc007zxi.2	interferon (alpha and beta) receptor 2	Coding	TC1600002172.mm.2
	Cxcl2	4.13	7.7	-11.86	1.65e-05	0.0008	NM_009140; ENSMUST00000075433; BC119511; BC119512; uc008ybm.1; uc008ybn.1	chemokine (C-X-C motif) ligand 2	Coding	TC0500000850.mm.2
	2021-09-08	6.11	9.7	-12.1	3.9e-09	1.03e-06	NM_001252332; NM_001252333; NM_033144; ENSMUST00000108987; ENSMUST00000117061; ENSMUST00000120878; ENSMUST00000121334; ENSMUST00000142800; ENSMUST00000145927; ENSMUST00000147912; BC059248; OTTMUST00000012537; OTTMUST00000012538; OTTMUST00000012539; OTTMUST00000071547; OTTMUST00000071548; OTTMUST00000071549; OTTMUST00000085215; uc007iwh.2; uc007iwi.2; uc007iwj.2	septin 8	Multiple_Complex	TC1100000608.mm.2
	Itgb1	9.34	12.95	-12.18	1.15e-06	9.53e-05	NM_010578; ENSMUST00000090006; ENSMUST00000124826; ENSMUST00000135281; ENSMUST00000149116; BC050906; OTTMUST00000085926; OTTMUST00000085927; OTTMUST00000085928; OTTMUST00000085929; uc009nzv.2; uc009nzw.2; uc009nzx.2	integrin beta 1 (fibronectin receptor beta)	Multiple_Complex	TC0800001599.mm.2
	Clec2d	4.7	8.36	-12.66	1.11e-05	0.0006	NM_053109; ENSMUST00000032260; BC106776; OTTMUST00000072287; uc009efe.2	C-type lectin domain family 2, member d	Coding	TC0600001530.mm.2
	Ctsz	12.6	16.27	-12.73	1.95e-10	9.39e-08	NM_022325; ENSMUST00000016400; BC008619; OTTMUST00000039661; uc008ofd.1	cathepsin Z	Coding	TC0200005314.mm.2
	C1galt1	6.14	9.81	-12.75	1.18e-07	1.61e-05	NM_052993; ENSMUST00000040159; BC064767; OTTMUST00000055938; uc009axg.2	core 1 synthase, glycoprotein-N-acetylgalactosamine 3-beta-galactosyltransferase, 1	Multiple_Complex	TC0600000047.mm.2
	Lima1	7.25	10.92	-12.77	3.7e-08	6.52e-06	NM_001113545; NM_023063; ENSMUST00000073691; ENSMUST00000109024; ENSMUST00000171450; ENSMUST00000172119; BC031490; OTTMUST00000093451; OTTMUST00000093452; OTTMUST00000093453; OTTMUST00000093454; uc007xqi.2	LIM domain and actin binding 1	Multiple_Complex	TC1500002223.mm.2
	C1qc	3.94	7.63	-12.83	3.14e-06	0.0002	NM_007574; ENSMUST00000046332; ENSMUST00000153104; BC043945; BC054443; BC075724; OTTMUST00000022607; OTTMUST00000022608; uc008viq.1	complement component 1, q subcomponent, C chain	Multiple_Complex	TC0400003793.mm.2
	Timp2	4.87	8.57	-12.97	3e-07	3.33e-05	NM_011594; ENSMUST00000017610; ENSMUST00000155707; BC049126; OTTMUST00000008565; OTTMUST00000008566; uc007mow.1	tissue inhibitor of metalloproteinase 2	Coding	TC1100004157.mm.2
	Tcn2	4.81	8.52	-13.05	1.25e-07	1.62e-05	NM_001130458; NM_001130459; NM_015749; ENSMUST00000020710; ENSMUST00000109988; ENSMUST00000109989; ENSMUST00000109990; ENSMUST00000109991; ENSMUST00000109992; ENSMUST00000109993; BC003720; OTTMUST00000011220; OTTMUST00000011221; OTTMUST00000011222; OTTMUST00000011223; OTTMUST00000011224; OTTMUST00000011225; OTTMUST00000011226; uc007htx.2; uc007hty.2; uc007htz.2	transcobalamin 2	Coding	TC1100002103.mm.2
	Kctd12; Mir5130	6.86	10.58	-13.21	1.28e-09	4.32e-07	NM_177715; NR_039592; ENSMUST00000183756; ENSMUST00000184744; OTTMUST00000118155; OTTMUST00000118156; uc007uwe.1	potassium channel tetramerisation domain containing 12; microRNA 5130	Multiple_Complex	TC1400002632.mm.2
	B4galt5	7.84	11.58	-13.37	1.81e-09	5.75e-07	NM_019835; ENSMUST00000109221; ENSMUST00000133557; ENSMUST00000149698; ENSMUST00000155623; OTTMUST00000002313; OTTMUST00000002314; OTTMUST00000038935; OTTMUST00000038936; uc008nzm.1	UDP-Gal:betaGlcNAc beta 1,4-galactosyltransferase, polypeptide 5	Multiple_Complex	TC0200005186.mm.2
	Aoah	4.83	8.58	-13.43	6.44e-06	0.0004	NM_001281854; NM_012054; ENSMUST00000021757; BC150767	acyloxyacyl hydrolase	Multiple_Complex	TC1300000157.mm.2
	Ly6e	13.63	17.41	-13.7	4.43e-08	7.47e-06	NM_001164036; NM_001164037; NM_001164038; NM_001164039; NM_001164040; NM_008529; ENSMUST00000051698; ENSMUST00000169343; BC002116; BC003926; BC005684; BC019113; BC040691; BC053523; BC080711; uc007wgh.2; uc007wgi.2; uc011zug.1; uc011zuh.1; uc011zui.1; uc011zuj.1	lymphocyte antigen 6 complex, locus E	Multiple_Complex	TC1500000549.mm.2
	Xdh	5.8	9.6	-13.86	4.42e-07	4.52e-05	NM_011723; ENSMUST00000024866; BC141183; uc008dnr.1	xanthine dehydrogenase	Multiple_Complex	TC1700002526.mm.2
	Aif1	3.85	7.64	-13.88	1.05e-08	2.43e-06	NM_019467; ENSMUST00000025257; ENSMUST00000172679; ENSMUST00000172693; ENSMUST00000173106; ENSMUST00000173281; ENSMUST00000173324; ENSMUST00000174044; BC021539; OTTMUST00000095830; OTTMUST00000095831; OTTMUST00000095832; OTTMUST00000095833; OTTMUST00000095834; OTTMUST00000095835; OTTMUST00000095836; uc008cgl.1; uc008cgm.1	allograft inflammatory factor 1	Multiple_Complex	TC1700001952.mm.2
	Mdm4	9.55	13.37	-14.06	1.13e-07	1.55e-05	NM_008575; ENSMUST00000067398; ENSMUST00000067429; BC003750	transformed mouse 3T3 cell double minute 4	Multiple_Complex	TC0100003087.mm.2
	Icosl	4.79	8.6	-14.08	1.21e-07	1.62e-05	NM_015790; ENSMUST00000105393; BC029227; uc007fxi.1; uc011xhs.1	icos ligand	Coding	TC1000000778.mm.2
	Mir23b; Mir27b; Mir24-1; 2010111I01Rik	6	9.82	-14.14	3.86e-08	6.76e-06	NR_029530; NR_029531; NR_029575; ENSMUST00000021911; ENSMUST00000091560; ENSMUST00000159152; BC141279; uc007qxh.1; uc007qxm.1; uc007qxn.2; uc007qxo.2; uc011zav.1	microRNA 23b; microRNA 27b; microRNA 24-1; RIKEN cDNA 2010111I01 gene	Multiple_Complex	TC1300000763.mm.2
	Mmp9	3.59	7.42	-14.15	5.4e-09	1.33e-06	NM_013599; ENSMUST00000017881; ENSMUST00000134382; ENSMUST00000137626; ENSMUST00000144917; BC046991; OTTMUST00000002322; OTTMUST00000002323; OTTMUST00000039540; OTTMUST00000039541	matrix metallopeptidase 9	Multiple_Complex	TC0200002542.mm.2
	Nt5dc2	5.76	9.63	-14.65	2.72e-07	3.06e-05	NM_027289; ENSMUST00000090212; BC011230; uc007swt.1	5-nucleotidase domain containing 2; 5'-nucleotidase domain containing 2	Coding	TC1400000322.mm.2
	Lpcat3	9.05	12.93	-14.78	3.39e-07	3.65e-05	NM_145130; ENSMUST00000004381; ENSMUST00000128721; ENSMUST00000130020; ENSMUST00000133797; ENSMUST00000135516; ENSMUST00000141069; ENSMUST00000141546; ENSMUST00000150597; ENSMUST00000152176; BC006753; OTTMUST00000057553; OTTMUST00000057554; OTTMUST00000057555; OTTMUST00000057556; OTTMUST00000057557; OTTMUST00000057558; OTTMUST00000057559; OTTMUST00000057560; OTTMUST00000057561; uc009drf.2; uc012e…	lysophosphatidylcholine acyltransferase 3	Multiple_Complex	TC0600001425.mm.2
	Clec4e	9.34	13.23	-14.79	1.56e-07	1.87e-05	NM_019948; ENSMUST00000032239; ENSMUST00000175954; ENSMUST00000175995; ENSMUST00000176096; ENSMUST00000176443; ENSMUST00000176831; ENSMUST00000177367; BC003218; OTTMUST00000103927; OTTMUST00000103928; OTTMUST00000103929; OTTMUST00000103930; OTTMUST00000103931; OTTMUST00000103932; OTTMUST00000103933; uc009dqk.1; uc009dql.1	C-type lectin domain family 4, member e	Multiple_Complex	TC0600003084.mm.2
	Ms4a7	5.49	9.37	-14.79	5.2e-09	1.3e-06	NM_001025610; NM_001276398; NM_027836; ENSMUST00000025574; ENSMUST00000056035; ENSMUST00000067532; ENSMUST00000159269; ENSMUST00000162785; BC024402; OTTMUST00000071408; OTTMUST00000071409; OTTMUST00000071410; OTTMUST00000071411; OTTMUST00000071412	membrane-spanning 4-domains, subfamily A, member 7	Multiple_Complex	TC1900001131.mm.2
	Sdc4	9.22	13.11	-14.82	4.82e-09	1.23e-06	NM_011521; ENSMUST00000017153; ENSMUST00000142909; BC005679; OTTMUST00000002252; OTTMUST00000038948; uc008nuq.1	syndecan 4	Multiple_Complex	TC0200005114.mm.2
	Mid1	6.43	10.36	-15.18	2.08e-07	2.43e-05	NM_010797; ENSMUST00000036753; ENSMUST00000078947; ENSMUST00000079443; ENSMUST00000112104; ENSMUST00000112105; ENSMUST00000112107; ENSMUST00000129642; ENSMUST00000133857; ENSMUST00000143815; ENSMUST00000146073; ENSMUST00000149258; ENSMUST00000151722; ENSMUST00000152163; ENSMUST00000163810; ENSMUST00000171433; BC053704; BC059027; uc009uyf.1; uc009uyg.1; uc009uyh.2; uc009uyj.2; uc009uyk.1; uc029xom…	midline 1	Multiple_Complex	TC0X00001710.mm.2
	Cd86	3.62	7.56	-15.3	1.44e-08	3.11e-06	NM_019388; ENSMUST00000089620; ENSMUST00000135280; ENSMUST00000145506; ENSMUST00000154485; BC013807; OTTMUST00000035568; OTTMUST00000070738; OTTMUST00000070739; OTTMUST00000071002; uc007zcq.2	CD86 antigen	Multiple_Complex	TC1600001580.mm.2
	Abca1	6.19	10.15	-15.65	4.73e-08	7.82e-06	NM_013454; ENSMUST00000030010; ENSMUST00000149127; OTTMUST00000016509; OTTMUST00000016510; uc008swu.1	ATP-binding cassette, sub-family A (ABC1), member 1	Multiple_Complex	TC0400002665.mm.2
	Msr1	10.87	14.97	-17.07	1.8e-08	3.79e-06	NM_001113326; NM_031195; ENSMUST00000026021; ENSMUST00000170091; BC003814; uc009lmk.1; uc012gcm.1	macrophage scavenger receptor 1	Multiple_Complex	TC0800002102.mm.2
	Rnf213	9.02	13.12	-17.22	4.93e-10	1.95e-07	ENSMUST00000093902; ENSMUST00000131035; ENSMUST00000172235; OTTMUST00000008667; uc007mqo.1	ring finger protein 213	Multiple_Complex	TC1100002003.mm.2
	Tmem189	6.57	10.73	-17.78	1.21e-08	2.68e-06	NM_145538; ENSMUST00000006587; ENSMUST00000125874; ENSMUST00000142148; ENSMUST00000148262; BC002270; OTTMUST00000002235; OTTMUST00000039143; OTTMUST00000039144; OTTMUST00000039145; uc008oad.1; uc008oae.1	transmembrane protein 189	Multiple_Complex	TC0200005516.mm.2
	Epas1	3.82	8	-18.15	7.14e-08	1.09e-05	NM_010137; ENSMUST00000024954; BC057870; uc008duj.2	endothelial PAS domain protein 1	Multiple_Complex	TC1700001299.mm.2
	Trf	4.28	8.49	-18.47	8.8e-09	2.1e-06	NM_133977; ENSMUST00000035158; ENSMUST00000112503; ENSMUST00000112645; ENSMUST00000126359; ENSMUST00000164377; ENSMUST00000165296; ENSMUST00000168142; ENSMUST00000170904; BC012313; BC022986; BC092046; OTTMUST00000060811; OTTMUST00000060812; OTTMUST00000060813; OTTMUST00000090280; OTTMUST00000090281; OTTMUST00000090287; OTTMUST00000090289; OTTMUST00000090290; uc009rgj.1	transferrin	Multiple_Complex	TC0900003344.mm.2
	Pde8a	4.02	8.26	-18.88	4.84e-08	7.84e-06	NM_008803; ENSMUST00000026672; ENSMUST00000128154; ENSMUST00000130494; BC125578; BC132145; OTTMUST00000060395; OTTMUST00000060396; OTTMUST00000060397; uc009ibt.1	phosphodiesterase 8A	Multiple_Complex	TC0700001169.mm.2
	Psd4	4.81	9.14	-20.15	1.83e-08	3.79e-06	NM_177611; ENSMUST00000056641; ENSMUST00000102942; ENSMUST00000127242; ENSMUST00000131930; ENSMUST00000132924; ENSMUST00000133730; ENSMUST00000140303; ENSMUST00000140547; ENSMUST00000142522; ENSMUST00000166388; BC068231; OTTMUST00000028258; OTTMUST00000028259; OTTMUST00000028260; OTTMUST00000028261; OTTMUST00000028262; OTTMUST00000028263; OTTMUST00000028264; OTTMUST00000028265; OTTMUST00000028266…	pleckstrin and Sec7 domain containing 4	Multiple_Complex	TC0200000383.mm.2
	Foxr2	5.26	9.62	-20.51	5.24e-07	5.2e-05	NM_001034894; ENSMUST00000096265; ENSMUST00000163801; BC151186; OTTMUST00000046175; uc009uqs.2	forkhead box R2	Coding	TC0X00001554.mm.2
	Ralgapa2	5.81	10.26	-21.97	1.48e-07	1.81e-05	NM_001033348; ENSMUST00000109982; ENSMUST00000109986; ENSMUST00000124583; ENSMUST00000124709; ENSMUST00000131824; ENSMUST00000135974; ENSMUST00000146024; ENSMUST00000146307; ENSMUST00000148784; ENSMUST00000149499; OTTMUST00000037314; OTTMUST00000037315; OTTMUST00000037316; OTTMUST00000037317; OTTMUST00000037318; OTTMUST00000083550; OTTMUST00000083551; OTTMUST00000083552; OTTMUST00000083553; OTTMU…	Ral GTPase activating protein, alpha subunit 2 (catalytic)	Multiple_Complex	TC0200004776.mm.2
	Mafb	7.31	11.82	-22.81	1.25e-09	4.27e-07	NM_010658; ENSMUST00000099126; BC016434; BC038256; OTTMUST00000002303; uc008nqw.2	v-maf musculoaponeurotic fibrosarcoma oncogene family, protein B (avian)	Coding	TC0200005052.mm.2
	Sh3gl1	6.75	11.27	-22.96	4.39e-09	1.13e-06	NM_001252471; NM_013664; ENSMUST00000003268; BC138602; BC138603; uc008daq.2; uc012avp.2	SH3-domain GRB2-like 1	Coding	TC1700002311.mm.2
	Ncf4	11.21	15.76	-23.38	2.07e-09	6.12e-07	NM_008677; ENSMUST00000096357; ENSMUST00000126028; ENSMUST00000133618; ENSMUST00000146147; ENSMUST00000147303; ENSMUST00000148646; BC025517; OTTMUST00000069709; OTTMUST00000069710; OTTMUST00000069711; OTTMUST00000069712; OTTMUST00000069713; OTTMUST00000069714; uc007wow.2; uc007wox.2	neutrophil cytosolic factor 4	Multiple_Complex	TC1500000640.mm.2
	Dab2	12.04	16.62	-23.82	1.39e-08	3.03e-06	NM_001008702; NM_001037905; NM_001102400; NM_023118; ENSMUST00000078019; ENSMUST00000080880; ENSMUST00000110663; ENSMUST00000110664; ENSMUST00000159046; ENSMUST00000159490; ENSMUST00000159552; ENSMUST00000160134; ENSMUST00000161040; ENSMUST00000161558; ENSMUST00000161812; ENSMUST00000162094; ENSMUST00000162140; ENSMUST00000163082; BC006588; BC016887; OTTMUST00000083955; OTTMUST00000083956; OTTMUS…	disabled 2, mitogen-responsive phosphoprotein	Multiple_Complex	TC1500000031.mm.2
	Slpi; Mir7678	3.99	8.63	-25.02	6.09e-10	2.29e-07	NM_011414; NR_106143; ENSMUST00000109367; ENSMUST00000165980; ENSMUST00000167427; BC028509; OTTMUST00000002263; OTTMUST00000092097; OTTMUST00000092098; uc008nuj.1; uc012ciz.1	secretory leukocyte peptidase inhibitor; microRNA 7678	Multiple_Complex	TC0200005112.mm.2
	Arl4c	4.01	8.68	-25.52	1.07e-09	3.82e-07	NM_177305; ENSMUST00000051236; ENSMUST00000159814; BC055769; OTTMUST00000071303; OTTMUST00000072344; uc007byt.1; uc011woz.1	ADP-ribosylation factor-like 4C	Coding	TC0100002776.mm.2
	Usp25	8.84	13.51	-25.6	2.06e-09	6.12e-07	NM_013918; ENSMUST00000023580; BC048171; BC063059; uc007zsb.1	ubiquitin specific peptidase 25	Multiple_Complex	TC1600000861.mm.2
	Sepp1	4.05	8.77	-26.39	2.28e-08	4.58e-06	NM_001042613; NM_001042614; NM_009155; ENSMUST00000082424; ENSMUST00000159158; ENSMUST00000159216; ENSMUST00000159247; ENSMUST00000160311; ENSMUST00000160787; ENSMUST00000160930; BC001991; OTTMUST00000089456; OTTMUST00000089457; OTTMUST00000089458; OTTMUST00000089459; OTTMUST00000089460; OTTMUST00000089461; uc007vby.1; uc007vbz.1; uc007vca.1	selenoprotein P, plasma, 1	Multiple_Complex	TC1500000002.mm.2
	Palld	4.02	8.84	-28.32	4.51e-08	7.53e-06	NM_001081390; ENSMUST00000034057; ENSMUST00000121200; ENSMUST00000121493; ENSMUST00000121785; ENSMUST00000123523; ENSMUST00000135439; ENSMUST00000136825; ENSMUST00000149042; ENSMUST00000153495; OTTMUST00000076933; OTTMUST00000076934; OTTMUST00000076935; OTTMUST00000076936; OTTMUST00000076937; OTTMUST00000076938; OTTMUST00000076939; OTTMUST00000076940	palladin, cytoskeletal associated protein	Multiple_Complex	TC0800002300.mm.2
	D17H6S56E-5	11.62	16.46	-28.49	3.66e-09	9.78e-07	BC027314; uc008cex.1	DNA segment, Chr 17, human D6S56E 5	Coding	TC1700001938.mm.2
	Dst	6.63	11.53	-29.81	9.44e-08	1.36e-05	NM_001276764; NM_010081; NM_133833; NM_134448; ENSMUST00000097785; ENSMUST00000097786; ENSMUST00000115104; ENSMUST00000182018; ENSMUST00000182314; ENSMUST00000182335; ENSMUST00000182410; ENSMUST00000182507; ENSMUST00000182697; ENSMUST00000183006; ENSMUST00000183034; ENSMUST00000183100; ENSMUST00000183302; ENSMUST00000183331; OTTMUST00000116984; OTTMUST00000116986; OTTMUST00000116988; OTTMUST00000…	dystonin	Multiple_Complex	TC0100000216.mm.2
	Abcc3	8.37	13.4	-32.83	3.14e-09	8.61e-07	NM_029600; ENSMUST00000021231; ENSMUST00000126566; ENSMUST00000140985; ENSMUST00000151124; ENSMUST00000155253; ENSMUST00000178136; BC150788; OTTMUST00000003816; OTTMUST00000003817; OTTMUST00000003818; OTTMUST00000003819; OTTMUST00000003820; uc007kym.1; uc007kyn.1; uc007kyo.1; uc011ycu.1	ATP-binding cassette, sub-family C (CFTR/MRP), member 3	Multiple_Complex	TC1100003561.mm.2
	Slc7a8	9.78	14.82	-32.88	2.49e-08	4.81e-06	NM_016972; ENSMUST00000022787; BC059004; uc007txa.1; uc007txb.1	solute carrier family 7 (cationic amino acid transporter, y+ system), member 8	Coding	TC1400002067.mm.2
	Ccl2	4.82	9.88	-33.27	1.69e-09	5.52e-07	NM_011333; ENSMUST00000000193; ENSMUST00000124479; BC145867; BC145869; OTTMUST00000001659; OTTMUST00000001660; uc007kmp.1	chemokine (C-C motif) ligand 2	Multiple_Complex	TC1100001219.mm.2
	Plxdc1	3.62	8.78	-35.77	3.76e-07	3.97e-05	NM_001163608; NM_028199; ENSMUST00000017561; ENSMUST00000107564; ENSMUST00000107565; ENSMUST00000141708; BC114352; OTTMUST00000005960; OTTMUST00000005961; OTTMUST00000005962; OTTMUST00000005963; uc007lfc.2; uc011ydx.1	plexin domain containing 1	Multiple_Complex	TC1100003659.mm.2
	Clec4a1	4.14	9.41	-38.44	2.05e-08	4.21e-06	NM_199311; ENSMUST00000060484; BC049354; OTTMUST00000066814; uc009dpu.2	C-type lectin domain family 4, member a1	Coding	TC0600001397.mm.2
	Cd81	13.99	19.29	-39.42	1.57e-10	8.22e-08	NM_133655; ENSMUST00000037941; ENSMUST00000128762; ENSMUST00000132303; ENSMUST00000141954; BC011433; OTTMUST00000079053; OTTMUST00000079054; OTTMUST00000079055; OTTMUST00000079056; uc009kou.2	CD81 antigen	Multiple_Complex	TC0700002088.mm.2
	Gm21887	8.5	14.02	-45.71	7.58e-12	8.9e-09	ENSMUST00000178789; ENSMUST00000179760; ENSMUST00000180251	predicted gene, 21887 [Source:MGI Symbol;Acc:MGI:5434051]	Coding	TC0X00001715.mm.2
	Dusp6	5.56	11.08	-45.88	2.46e-10	1.15e-07	NM_026268; ENSMUST00000020118; BC003869; uc007gxk.2	dual specificity phosphatase 6	Coding	TC1000001207.mm.2
	Csf2rb2; Mir7676-1; Mir7676-2	7.07	12.59	-45.96	1.88e-09	5.85e-07	NM_001287389; NM_007781; NR_106137; NR_106138; ENSMUST00000096356	colony stimulating factor 2 receptor, beta 2, low-affinity (granulocyte-macrophage); microRNA 7676-1; microRNA 7676-2	Multiple_Complex	TC1500001828.mm.2
	Erdr1	11.58	17.13	-46.9	6.86e-12	8.9e-09	NM_133362; ENSMUST00000177591; ENSMUST00000177671; ENSMUST00000179077; ENSMUST00000179483; BC018296; BC058113; BC080795; uc029yhc.1; uc029yhd.1; uc029yhe.1; uc029yhf.1	erythroid differentiation regulator 1	Coding	TC0Y00000223.mm.2
	Plxna1	5.96	11.52	-47.24	2.29e-08	4.58e-06	NM_008881; ENSMUST00000049845; ENSMUST00000163139; BC138023; uc009cwg.2	plexin A1	Multiple_Complex	TC0600002697.mm.2
	Cxcl16	6.24	11.97	-53.04	5.17e-10	2.01e-07	NM_023158; ENSMUST00000019064; ENSMUST00000126391; ENSMUST00000154475; BC019961; OTTMUST00000013602; OTTMUST00000013603; OTTMUST00000040903; uc007juw.1; uc007jux.1	chemokine (C-X-C motif) ligand 16	Multiple_Complex	TC1100003097.mm.2
	Gpr84	6.9	12.64	-53.49	2.87e-08	5.3e-06	NM_030720; ENSMUST00000079824; BC023249; uc007xxy.1	G protein-coupled receptor 84	Coding	TC1500002316.mm.2
	Pmp22	10.31	16.32	-64.52	1.21e-09	4.19e-07	NM_008885; ENSMUST00000018361; ENSMUST00000108700; ENSMUST00000108701; ENSMUST00000108702; ENSMUST00000140648; BC010765; OTTMUST00000013101; OTTMUST00000013102; OTTMUST00000013103; OTTMUST00000013104; OTTMUST00000013105	peripheral myelin protein 22	Multiple_Complex	TC1100000822.mm.2
	Fkbp5	9.88	15.93	-66.17	3.26e-10	1.37e-07	NM_010220; ENSMUST00000079413; ENSMUST00000114792; ENSMUST00000143685; ENSMUST00000147716; ENSMUST00000153744; ENSMUST00000177939; BC015260; OTTMUST00000059380; OTTMUST00000059381; OTTMUST00000059382; OTTMUST00000059383; OTTMUST00000059384	FK506 binding protein 5	Multiple_Complex	TC1700001757.mm.2
	Pilra	5.85	12.26	-84.71	1.36e-10	7.55e-08	NM_153510; ENSMUST00000058897; ENSMUST00000110980; ENSMUST00000130460; BC115565; OTTMUST00000054987; OTTMUST00000054988; OTTMUST00000054989; uc009aea.2; uc009aeb.2	paired immunoglobin-like type 2 receptor alpha	Multiple_Complex	TC0500003463.mm.2
	Gm21748	5.45	11.9	-87.43	1.56e-11	1.29e-08	ENSMUST00000179623	predicted gene, 21748 [Source:MGI Symbol;Acc:MGI:5433912]	Coding	TC0Y00000552.mm.2
	Gm21860	5.45	11.9	-87.43	1.56e-11	1.29e-08	ENSMUST00000177893	predicted gene, 21860 [Source:MGI Symbol;Acc:MGI:5434024]	Coding	TC0Y00000551.mm.2
	Basp1	3.64	10.09	-87.78	5.51e-10	2.11e-07	NM_027395; ENSMUST00000058845; uc007vix.2	brain abundant, membrane attached signal protein 1	Multiple_Complex	TC1500001279.mm.2
	C1qb	3.15	10.05	-119.41	4.32e-13	1.37e-09	NM_009777; ENSMUST00000046384; BC067001; OTTMUST00000022610; uc008vip.2	complement component 1, q subcomponent, beta polypeptide	Coding	TC0400003792.mm.2
	Pf4	4.64	11.76	-139.73	1.47e-11	1.29e-08	NM_019932; ENSMUST00000031320; BC061111; uc008ybi.2	platelet factor 4	Coding	TC0500000843.mm.2
	Ass1; Gm5424	6.06	13.21	-142.51	1.33e-11	1.29e-08	NM_007494; NR_002687; ENSMUST00000102840; ENSMUST00000126474; ENSMUST00000130195; BC002074; BC087556; OTTMUST00000028752; OTTMUST00000028753; OTTMUST00000028754; uc008jdu.1	argininosuccinate synthetase 1; argininosuccinate synthase pseudogene	Multiple_Complex	TC0200000551.mm.2
	C3ar1	9.02	16.28	-153.23	1.9e-09	5.85e-07	NM_009779; ENSMUST00000042081; BC003728; OTTMUST00000087717; uc009dps.1	complement component 3a receptor 1	Coding	TC0600003079.mm.2
	Ptgs1	3.51	10.8	-156.43	1.35e-11	1.29e-08	NM_008969; ENSMUST00000062069; ENSMUST00000133777; ENSMUST00000144319; ENSMUST00000149930; ENSMUST00000151351; BC005573; BC023322; OTTMUST00000028971; OTTMUST00000028972; OTTMUST00000028973; OTTMUST00000028974; OTTMUST00000028975	prostaglandin-endoperoxide synthase 1	Multiple_Complex	TC0200000651.mm.2
	Ctsc	8.5	15.92	-171.47	5.31e-11	3.69e-08	NM_009982; ENSMUST00000032779; ENSMUST00000128791; ENSMUST00000131108; ENSMUST00000139159; ENSMUST00000152834; BC067063; OTTMUST00000077133; OTTMUST00000077134; OTTMUST00000077135; OTTMUST00000077136; OTTMUST00000077137; uc009ift.2; uc009ifu.2	cathepsin C	Multiple_Complex	TC0700001258.mm.2
	Asap1	10.06	18.03	-250.43	5.49e-12	8.13e-09	NM_001276461; NM_001276462; NM_001276463; NM_001276467; NM_010026; ENSMUST00000023008; ENSMUST00000110114; ENSMUST00000110115; ENSMUST00000175710; ENSMUST00000175793; ENSMUST00000175799; ENSMUST00000175963; ENSMUST00000176014; ENSMUST00000176358; ENSMUST00000176384; ENSMUST00000176427; ENSMUST00000176516; ENSMUST00000176821; ENSMUST00000176909; ENSMUST00000177035; ENSMUST00000177083; ENSMUST00000…	ArfGAP with SH3 domain, ankyrin repeat and PH domain1	Multiple_Complex	TC1500001630.mm.2
	Sdc3	6.86	15.43	-379.45	8.07e-12	8.96e-09	NM_011520; ENSMUST00000070478; ENSMUST00000140623; ENSMUST00000141297; ENSMUST00000146093; ENSMUST00000152591; BC054795; BC062093; OTTMUST00000022034; OTTMUST00000022035; OTTMUST00000022036; OTTMUST00000022596; OTTMUST00000068976; uc008uzr.1; uc008uzs.1	syndecan 3	Multiple_Complex	TC0400001555.mm.2
	C3	4.68	13.31	-396.32	1.26e-10	7.29e-08	NM_009778; ENSMUST00000024988; ENSMUST00000176457; ENSMUST00000177046; ENSMUST00000177425; BC043338; OTTMUST00000110561; OTTMUST00000110721; OTTMUST00000110722; OTTMUST00000110723	complement component 3	Multiple_Complex	TC1700002352.mm.2
	Fcgr3	7.6	16.33	-423.9	7.23e-11	4.59e-08	NM_010188; ENSMUST00000164044; ENSMUST00000164179; ENSMUST00000168817; ENSMUST00000169017; BC052819; OTTMUST00000089518; OTTMUST00000089519; OTTMUST00000089520; OTTMUST00000089521; uc007dmy.2; uc007dmz.2; uc011wvw.1	Fc receptor, IgG, low affinity III	Multiple_Complex	TC0100003524.mm.2
	Fcgr2b	6.79	15.54	-432.52	5.36e-14	3.96e-10	NM_001077189; NM_010187; ENSMUST00000027966; ENSMUST00000081103; ENSMUST00000159688; ENSMUST00000159969; ENSMUST00000160106; ENSMUST00000161503; ENSMUST00000161730; BC038070; OTTMUST00000051686; OTTMUST00000051687; OTTMUST00000051688; OTTMUST00000051689; OTTMUST00000051690; OTTMUST00000051691; OTTMUST00000051692; uc007dms.2; uc007dmt.2; uc007dmv.1; uc011wvv.2	Fc receptor, IgG, low affinity IIb	Multiple_Complex	TC0100003522.mm.2
	Slc15a3	7.96	17.08	-555.46	1.91e-13	8.48e-10	NM_023044; ENSMUST00000025646; ENSMUST00000131010; ENSMUST00000138263; ENSMUST00000138380; BC051940; OTTMUST00000070029; OTTMUST00000070030; OTTMUST00000086499; OTTMUST00000086500; uc008gra.2; uc008grb.1	solute carrier family 15, member 3	Multiple_Complex	TC1900000211.mm.2
	Lcn2	3.57	13.17	-777.43	6.78e-13	1.67e-09	NM_008491; ENSMUST00000050785; ENSMUST00000136509; ENSMUST00000144569; ENSMUST00000147219; ENSMUST00000155830; BC132069; BC132071; OTTMUST00000031183; OTTMUST00000031184; OTTMUST00000031185; OTTMUST00000031186; OTTMUST00000031187; uc008jfl.1	lipocalin 2	Multiple_Complex	TC0200003303.mm.2
	Tgfbi	4.55	15.08	-1482.95	2.12e-14	2.36e-10	NM_009369; ENSMUST00000045173; BC129900; BC129901; uc011zae.1; uc011zaf.1	transforming growth factor, beta induced	Coding	TC1300000691.mm.2
	Mmp12	3.91	15.52	-3117.64	5.98e-15	1.33e-10	NM_008605; ENSMUST00000005950; ENSMUST00000065079; ENSMUST00000120655; ENSMUST00000127722; ENSMUST00000138220; ENSMUST00000148005; ENSMUST00000150167; BC019135; OTTMUST00000067718; OTTMUST00000067719; OTTMUST00000067720; OTTMUST00000067721; OTTMUST00000067722; OTTMUST00000067735; OTTMUST00000067736; uc009och.1; uc009oci.1; uc009ocj.1; uc009ock.1; uc009ocl.1; uc009ocm.1	matrix metallopeptidase 12	Multiple_Complex	TC0900000046.mm.2
